# Supplementary material for: Essential role of the Crk family-dosage in DiGeorge-like anomaly and metabolic homeostasis
Source: Life Sci Alliance. 2020 Feb 10;3(2):e201900635. doi: 10.26508/lsa.201900635 (PMC7010317; doi:10.26508/lsa.201900635)
Supplement: Supplementary file 2 [file LSA-2019-00635_Supplemental_Data_1.xlsx]

## Sheet: Sheet0
© 2000-2018 QIAGEN. All rights reserved.
Values are shown in -log10(p-value)
Canonical Pathway	delCrk	delCrkl	delCrkCrkl
EIF2 Signaling	4.72497	2.25718	29.1905
Integrin Signaling	11.5182	11.3398	9.51565
IL-8 Signaling	14.8386	6.97548	7.4569
ILK Signaling	9.34257	11.1316	7.56817
Actin Cytoskeleton Signaling	10.7538	6.9879	9.22812
VEGF Signaling	12.2189	5.97231	8.66186
Leukocyte Extravasation Signaling	8.73341	6.47042	9.82564
Colorectal Cancer Metastasis Signaling	9.30286	5.25036	9.71361
FAK Signaling	9.29887	8.60551	5.85882
Regulation of eIF4 and p70S6K Signaling	6.52376	1.5068	14.362
Superpathway of Cholesterol Biosynthesis	1.80454	12.0609	8.49004
Paxillin Signaling	7.14414	6.15994	7.96568
Ephrin Receptor Signaling	9.1441	4.85485	7.04151
Molecular Mechanisms of Cancer	8.9736	3.29075	8.75959
IGF-1 Signaling	9.08956	6.54717	5.34239
Signaling by Rho Family GTPases	7.13297	6.88559	5.97115
Virus Entry via Endocytic Pathways	6.52444	4.61513	8.84687
Glioblastoma Multiforme Signaling	9.42595	3.69606	6.86204
mTOR Signaling	5.51891	1.2351	13.1976
Role of Tissue Factor in Cancer	6.85578	5.03926	7.99048
Glioma Invasiveness Signaling	8.4176	4.85954	6.11344
NRF2-mediated Oxidative Stress Response	5.07271	5.91586	8.30009
PAK Signaling	7.79599	4.66155	5.57951
Ephrin A Signaling	5.63713	3.91665	8.28126
Gap Junction Signaling	7.61016	3.95161	6.21934
Ovarian Cancer Signaling	6.55151	4.76851	5.53447
PTEN Signaling	7.68629	3.3311	5.75135
RhoA Signaling	5.33736	7.1308	4.273
ERK/MAPK Signaling	5.51891	5.69978	5.22145
Phagosome Formation	4.41883	3.23293	8.47417
Macropinocytosis Signaling	6.96839	2.34215	6.78732
Tec Kinase Signaling	4.80183	4.42926	6.73916
RhoGDI Signaling	5.02833	6.71098	4.10986
Cholesterol Biosynthesis II (via 24,25-dihydrolanosterol)	1.50273	7.2939	6.89636
Cholesterol Biosynthesis I	1.50273	7.2939	6.89636
Cholesterol Biosynthesis III (via Desmosterol)	1.50273	7.2939	6.89636
PI3K/AKT Signaling	5.18877	4.95257	5.53873
P2Y Purigenic Receptor Signaling Pathway	8.1111	1.19388	6.16107
Protein Kinase A Signaling	5.7207	2.3525	7.33952
CXCR4 Signaling	7.35563	1.73994	6.17942
Caveolar-mediated Endocytosis Signaling	4.46419	6.42441	4.01325
Rac Signaling	6.76979	2.84856	5.19433
PDGF Signaling	5.44405	2.06896	7.29066
Pancreatic Adenocarcinoma Signaling	4.24446	3.36462	7.19142
Remodeling of Epithelial Adherens Junctions	5.343	6.65356	2.77803
Acute Myeloid Leukemia Signaling	7.07311	3.15792	4.36187
Glycolysis I	4.20202	7.3386	3.02963
Cardiac Hypertrophy Signaling	5.46736	3.62937	5.19618
Glioma Signaling	6.87374	1.58584	5.66086
Myc Mediated Apoptosis Signaling	4.55822	3.39738	6.11344
tRNA Charging	3.64253	5.49829	4.8774
Human Embryonic Stem Cell Pluripotency	7.64856	1.75448	4.5809
LXR/RXR Activation	2.51883	8.7302	2.51283
Protein Ubiquitination Pathway	3.01648	0.694014	9.93872
Semaphorin Signaling in Neurons	5.87011	5.19945	2.56582
Thrombin Signaling	6.94223	1.4922	5.18153
Regulation of the Epithelial-Mesenchymal Transition Pathway	6.55627	2.90572	3.98961
Melanocyte Development and Pigmentation Signaling	5.00418	2.44871	5.98573
IL-6 Signaling	4.09896	6.15189	3.17274
Role of NFAT in Cardiac Hypertrophy	5.12852	1.65509	6.54734
Aldosterone Signaling in Epithelial Cells	3.87314	2.54154	6.81623
Fcγ Receptor-mediated Phagocytosis in Macrophages and Monocytes	2.84607	2.51109	7.81052
Mouse Embryonic Stem Cell Pluripotency	6.15055	3.20494	3.80803
14-3-3-mediated Signaling	5.22025	1.60204	6.00488
Renal Cell Carcinoma Signaling	6.34871	2.34215	3.97822
Epithelial Adherens Junction Signaling	4.59979	5.94141	2.11515
Renin-Angiotensin Signaling	5.98732	1.80438	4.84829
TR/RXR Activation	3.8113	3.49901	5.12371
Prolactin Signaling	3.48793	3.48004	5.45574
MSP-RON Signaling Pathway	4.50555	4.76688	3.04337
p70S6K Signaling	4.70087	0.882326	6.70258
Gluconeogenesis I	4.20202	6.12824	1.94575
Glucocorticoid Receptor Signaling	1.67478	3.7729	6.79757
Gαq Signaling	5.41282	1.83002	4.94527
Role of NANOG in Mammalian Embryonic Stem Cell Pluripotency	5.82509	2.7023	3.60421
Clathrin-mediated Endocytosis Signaling	3.7853	4.13505	4.21112
B Cell Receptor Signaling	4.36658	1.1125	6.56903
Growth Hormone Signaling	3.63324	3.56727	4.83125
GM-CSF Signaling	4.28261	2.04197	5.5875
Hereditary Breast Cancer Signaling	2.27312	1.39074	8.24768
HGF Signaling	5.3911	2.90967	3.60359
UVA-Induced MAPK Signaling	4.45114	0.633138	6.80262
Role of Pattern Recognition Receptors in Recognition of Bacteria and Viruses	2.80648	2.31272	6.7597
HIF1α Signaling	4.00525	3.46767	4.29143
Sphingosine-1-phosphate Signaling	4.35295	1.7409	5.65978
Chronic Myeloid Leukemia Signaling	5.27713	1.2917	5.1837
eNOS Signaling	4.47112	2.80495	4.43557
Nitric Oxide Signaling in the Cardiovascular System	5.55083	1.96273	4.14411
Neuregulin Signaling	5.08552	3.27397	3.19299
Small Cell Lung Cancer Signaling	4.38462	2.24641	4.8548
AMPK Signaling	3.15724	2.47375	5.81896
Reelin Signaling in Neurons	2.90449	2.0136	6.44853
Acute Phase Response Signaling	1.40867	7.55155	2.33844
CCR3 Signaling in Eosinophils	6.17931	1.22485	3.83566
Insulin Receptor Signaling	4.91645	1.79321	4.43955
Endometrial Cancer Signaling	4.01399	2.99663	4.10453
p53 Signaling	4.73195	3.03664	3.32488
Aryl Hydrocarbon Receptor Signaling	2.05283	3.75235	5.23714
NF-κB Activation by Viruses	4.73224	1.67773	4.58437
Angiopoietin Signaling	5.00775	1.42189	4.50324
fMLP Signaling in Neutrophils	4.93985	0.454311	5.50418
Production of Nitric Oxide and Reactive Oxygen Species in Macrophages	3.97083	2.39249	4.5266
GDNF Family Ligand-Receptor Interactions	5.10457	1.94994	3.78563
ERK5 Signaling	4.67974	3.0424	2.9604
Ceramide Signaling	4.16977	1.98658	4.51925
Thrombopoietin Signaling	4.47778	1.7413	4.42127
Gα12/13 Signaling	4.76766	2.02334	3.83566
Zymosterol Biosynthesis	1.83067	4.81685	3.95483
Huntington's Disease Signaling	4.47284	1.30664	4.73751
Melanoma Signaling	4.33169	2.07956	4.05582
STAT3 Pathway	3.7632	3.94757	2.61778
HMGB1 Signaling	4.14814	3.42862	2.71245
Telomerase Signaling	3.41359	2.0108	4.73322
Non-Small Cell Lung Cancer Signaling	5.00775	0.988172	4.07225
NF-κB Signaling	5.02195	0.890634	4.12575
Regulation of Cellular Mechanics by Calpain Protease	4.12415	3.33889	2.4942
Antiproliferative Role of Somatostatin Receptor 2	5.79213	1.02493	3.12395
CNTF Signaling	3.06152	3.0424	3.79579
Unfolded protein response	0.818843	4.28601	4.73659
Phospholipase C Signaling	3.99519	3.14677	2.63662
Neurotrophin/TRK Signaling	4.55104	1.00636	4.20392
PEDF Signaling	4.38462	1.72832	3.62245
Erythropoietin Signaling	4.82024	0.952906	3.82044
PPAR Signaling	4.66062	2.51109	2.41609
Leptin Signaling in Obesity	3.34867	2.21558	3.89284
FLT3 Signaling in Hematopoietic Progenitor Cells	2.50394	2.21558	4.71776
VEGF Family Ligand-Receptor Interactions	4.06681	1.62887	3.55185
Agrin Interactions at Neuromuscular Junction	4.10312	2.78139	2.32912
HER-2 Signaling in Breast Cancer	4.06681	1.18861	3.93024
IL-3 Signaling	4.46818	0.886542	3.73766
Tight Junction Signaling	3.46892	3.9822	1.63795
JAK/Stat Signaling	3.03883	2.27778	3.73766
Actin Nucleation by ARP-WASP Complex	2.62102	3.39231	3.00819
FcγRIIB Signaling in B Lymphocytes	3.38052	0.613318	4.92064
UVB-Induced MAPK Signaling	3.83477	1.21135	3.82225
LPS-stimulated MAPK Signaling	4.22252	1.22754	3.40164
Prostate Cancer Signaling	3.19901	1.96	3.63587
Regulation of Actin-based Motility by Rho	2.56344	4.45419	1.74633
Adipogenesis pathway	1.70418	1.52807	5.53048
PPARα/RXRα Activation	3.30514	1.88825	3.45153
Amyotrophic Lateral Sclerosis Signaling	3.01789	1.56528	3.99754
Ephrin B Signaling	3.27373	0.6797	4.62371
PI3K Signaling in B Lymphocytes	2.53965	1.64045	4.36008
Wnt/β-catenin Signaling	3.72342	2.47444	2.33844
Role of JAK1 and JAK3 in γc Cytokine Signaling	2.95073	1.10329	4.45773
IL-2 Signaling	4.01399	0.820277	3.65866
CREB Signaling in Neurons	3.36989	0.417495	4.68098
ErbB2-ErbB3 Signaling	3.58242	2.17337	2.67269
Chemokine Signaling	3.92911	0.395425	4.01325
SAPK/JNK Signaling	4.30515	0.611331	3.3239
IL-9 Signaling	1.99624	2.51356	3.69621
EGF Signaling	3.66444	1.6538	2.77803
Role of p14/p19ARF in Tumor Suppression	3.20878	0.794436	4.05108
IL-12 Signaling and Production in Macrophages	3.07442	2.10925	2.83981
Cholecystokinin/Gastrin-mediated Signaling	3.61153	2.27246	2.08808
Superpathway of Geranylgeranyldiphosphate Biosynthesis I (via Mevalonate)	0.644737	4.99905	2.30223
Estrogen-Dependent Breast Cancer Signaling	3.94348	1.42189	2.56867
α-Adrenergic Signaling	4.64713	0.271537	2.94911
Agranulocyte Adhesion and Diapedesis	0.802197	6.67679	0.376516
Role of NFAT in Regulation of the Immune Response	3.65843	0.411534	3.74299
G-Protein Coupled Receptor Signaling	1.81963	2.85592	3.03838
FGF Signaling	3.45805	1.15107	2.99577
Complement System	2.10629	3.80869	1.68925
Hypoxia Signaling in the Cardiovascular System	1.31389	2.31588	3.96095
Fc Epsilon RI Signaling	2.97181	0.72956	3.88615
Sumoylation Pathway	1.95786	1.04612	4.55304
IL-15 Signaling	3.52843	1.00636	3.01595
Oncostatin M Signaling	1.36896	3.16573	2.99349
NGF Signaling	2.36205	1.07411	4.08444
Mevalonate Pathway I	0.435981	4.44863	2.63101
ErbB4 Signaling	3.34812	0.693887	3.46957
RAN Signaling	3.36752	0	4.09665
Superpathway of Inositol Phosphate Compounds	2.26867	0.678009	4.47088
Relaxin Signaling	3.13821	1.59079	2.68446
Cell Cycle Control of Chromosomal Replication	0	0	7.27616
Neuropathic Pain Signaling In Dorsal Horn Neurons	2.85912	0.298203	4.04087
Natural Killer Cell Signaling	2.47343	0.446454	4.273
PCP pathway	2.59055	3.0424	1.33972
Xenobiotic Metabolism Signaling	2.76553	1.08424	3.06663
TGF-β Signaling	3.66634	1.2079	2.02858
IL-4 Signaling	2.29017	0.796385	3.81501
T Cell Receptor Signaling	2.0524	0.852621	3.85176
Endothelin-1 Signaling	2.63277	1.08859	2.85443
GADD45 Signaling	0.970244	1.65774	3.89248
Atherosclerosis Signaling	1.16849	3.6258	1.66393
UDP-N-acetyl-D-galactosamine Biosynthesis II	1.77013	1.32733	3.33734
Inhibition of Matrix Metalloproteases	0.756284	2.84008	2.69089
ErbB Signaling	3.8113	0.67922	1.78357
CD40 Signaling	2.50342	1.89144	1.87339
Death Receptor Signaling	1.20877	3.12041	1.93453
Role of IL-17A in Arthritis	2.33253	1.68234	2.18689
Docosahexaenoic Acid (DHA) Signaling	2.43731	1.06444	2.68593
L-cysteine Degradation I	2.4643	2.2246	1.45302
Thyroid Cancer Signaling	3.52762	0.861449	1.73858
IL-17 Signaling	3.34867	0.855301	1.90299
p38 MAPK Signaling	0.603705	4.6086	0.855096
3-phosphoinositide Biosynthesis	1.64198	1.00874	3.37023
Superpathway of Serine and Glycine Biosynthesis I	1.62002	2.97502	1.34087
Type II Diabetes Mellitus Signaling	2.2575	0.933219	2.61281
Cellular Effects of Sildenafil (Viagra)	2.45188	2.02334	1.32118
Gαi Signaling	2.565	1.80438	1.41716
TREM1 Signaling	1.23302	1.02493	3.5066
VDR/RXR Activation	2.92705	0.335128	2.47569
Salvage Pathways of Pyrimidine Ribonucleotides	2.73268	0.716089	2.2579
Mitotic Roles of Polo-Like Kinase	0	0.445656	5.24527
Dendritic Cell Maturation	0.945763	1.35257	3.38902
G Beta Gamma Signaling	3.15044	0	2.53424
Bladder Cancer Signaling	1.68879	1.65309	2.3154
Phagosome Maturation	0.482435	0	5.1722
Factors Promoting Cardiogenesis in Vertebrates	2.90449	0.462321	2.20704
Antiproliferative Role of TOB in T Cell Signaling	1.44701	0.690548	3.42858
CDK5 Signaling	2.519	0.997617	1.96759
Cell Cycle: G2/M DNA Damage Checkpoint Regulation	0.278029	1.13894	4.04227
Cell Cycle: G1/S Checkpoint Regulation	2.09667	0.467686	2.84531
CTLA4 Signaling in Cytotoxic T Lymphocytes	1.52558	0.667379	3.13636
Lymphotoxin β Receptor Signaling	1.92934	0.770024	2.52438
Neuroprotective Role of THOP1 in Alzheimer's Disease	1.04784	2.05161	2.12329
Granulocyte Adhesion and Diapedesis	0.695536	3.68807	0.823637
Superpathway of Methionine Degradation	1.49901	1.72564	1.87703
IL-17A Signaling in Airway Cells	1.46189	1.92042	1.67488
Tetrahydrofolate Salvage from 5,10-methenyltetrahydrofolate	2.09912	0.820656	2.02101
Polyamine Regulation in Colon Cancer	3.13279	0.289171	1.45258
Cancer Drug Resistance By Drug Efflux	2.18133	1.69171	0.999309
Toll-like Receptor Signaling	1.94265	0.665835	2.19796
IL-10 Signaling	1.87662	1.6538	1.26364
CD28 Signaling in T Helper Cells	1.80669	0.605462	2.33759
BMP signaling pathway	3.06087	0.639038	1.03372
Oleate Biosynthesis II (Animals)	0.898047	1.19392	2.63101
GPCR-Mediated Nutrient Sensing in Enteroendocrine Cells	2.50394	0	2.18362
Inhibition of Angiogenesis by TSP1	0.632046	2.35679	1.64026
Wnt/Ca+ pathway	2.09961	0.953284	1.50247
β-alanine Degradation I	2.02209	1.19769	1.31798
Taurine Biosynthesis	2.02209	1.19769	1.31798
Pyridoxal 5'-phosphate Salvage Pathway	1.6575	0.803116	2.04624
Purine Nucleotides De Novo Biosynthesis II	1.07427	0	3.33734
Folate Transformations I	1.30403	1.49297	1.5416
Glutathione-mediated Detoxification	2.27324	0.620106	1.43006
IL-1 Signaling	2.56344	0.471681	1.28493
G Protein Signaling Mediated by Tubby	3.18307	0	1.13576
Epoxysqualene Biosynthesis	0	2.98396	1.31798
Pyrimidine Deoxyribonucleotides De Novo Biosynthesis I	1.17472	0.27611	2.84967
Coagulation System	1.30871	2.3013	0.652152
Serine Biosynthesis	1.1088	2.0121	1.13197
Endoplasmic Reticulum Stress Pathway	0	1.54079	2.66859
Cyclins and Cell Cycle Regulation	0.644268	0.335128	3.1663
Rapoport-Luebering Glycolytic Shunt	1.83067	1.84534	0.406718
Pregnenolone Biosynthesis	1.18095	2.4714	0.419092
HIPPO signaling	2.07522	0.840138	1.13292
Role of JAK2 in Hormone-like Cytokine Signaling	0.632046	2.35679	0.973045
Folate Polyglutamylation	1.1088	0.820656	2.02101
ATM Signaling	0	0.588926	3.31754
Apoptosis Signaling	1.30947	1.60507	0.988595
Vitamin-C Transport	1.94184	0.410734	1.53334
RANK Signaling in Osteoclasts	2.07061	0.386257	1.3804
LPS/IL-1 Mediated Inhibition of RXR Function	0.866957	1.24673	1.6905
iCOS-iCOSL Signaling in T Helper Cells	1.56487	0.696316	1.51529
Netrin Signaling	0.480872	1.44242	1.84669
Ubiquinol-10 Biosynthesis (Eukaryotic)	1.11547	1.79091	0.826147
Th1 and Th2 Activation Pathway	1.04251	1.1125	1.55232
autophagy	0.26968	0.515504	2.92144
RAR Activation	0.945763	1.05365	1.68163
Phenylalanine Degradation IV (Mammalian, via Side Chain)	0.824333	1.13609	1.71695
Basal Cell Carcinoma Signaling	2.44795	0.38614	0.837708
Interferon Signaling	0	0.962777	2.66853
Role of PI3K/AKT Signaling in the Pathogenesis of Influenza	1.50316	0.639038	1.48624
Parkinson's Signaling	1.19845	1.03411	1.37237
Pyrimidine Ribonucleotides De Novo Biosynthesis	1.99624	0	1.59345
Mechanisms of Viral Exit from Host Cells	1.00265	2.00653	0.558301
GDP-glucose Biosynthesis	0.664359	0.592723	2.30008
Glutamate Degradation II	1.57413	1.0286	0.909482
Aspartate Biosynthesis	1.57413	1.0286	0.909482
PKCθ Signaling in T Lymphocytes	1.50656	0.374897	1.60735
Corticotropin Releasing Hormone Signaling	1.39146	1.1692	0.923792
Role of BRCA1 in DNA Damage Response	0	0.613423	2.81001
Superoxide Radicals Degradation	0	1.59286	1.80814
Cardiac β-adrenergic Signaling	1.3588	0.811205	1.19341
Inflammasome pathway	0	0	3.31991
Histidine Degradation VI	0.898047	2.12554	0.245977
PXR/RXR Activation	1.31389	0.456523	1.46268
Dopamine-DARPP32 Feedback in cAMP Signaling	0.964906	0.372939	1.87871
Role of JAK family kinases in IL-6-type Cytokine Signaling	0	2.10257	1.11119
Asparagine Biosynthesis I	1.01095	1.49167	0.658955
L-cysteine Degradation II	1.01095	1.49167	0.658955
Glycogen Degradation II	1.62831	0	1.52354
Glucose and Glucose-1-phosphate Degradation	0.594725	0.553705	1.99097
Regulation of IL-2 Expression in Activated and Anergic T Lymphocytes	0.439241	0.601039	2.0814
Glycogen Degradation III	1.39058	0	1.71695
Glutamate Receptor Signaling	2.09961	0	0.988973
Androgen Signaling	0.915581	0	2.1708
Th1 Pathway	0.472711	1.14894	1.45962
Aspartate Degradation II	1.62002	0.688275	0.738154
Cell Cycle Regulation by BTG Family Proteins	0.598326	0.505752	1.91843
γ-linolenate Biosynthesis II (Animals)	0.29737	0.369357	2.30223
GNRH Signaling	1.6018	0	1.36704
γ-glutamyl Cycle	1.19845	0.389214	1.37237
D-myo-inositol-5-phosphate Metabolism	0.684163	0	2.25128
Trans, trans-farnesyl Diphosphate Biosynthesis	0.396501	2.0121	0.51905
Mitochondrial Dysfunction	0	0	2.91337
Calcium Signaling	0.325948	1.88825	0.684598
Pyrimidine Ribonucleotides Interconversion	1.67942	0	1.14854
Estrogen Receptor Signaling	0	0	2.80971
Induction of Apoptosis by HIV1	0.433854	0.515504	1.85554
Cysteine Biosynthesis III (mammalia)	0.551058	0.333881	1.90804
Estrogen-mediated S-phase Entry	0.377623	0.743914	1.62679
Triacylglycerol Biosynthesis	0.538072	0.357304	1.83787
Role of Wnt/GSK-3β Signaling in the Pathogenesis of Influenza	1.50316	0.351282	0.841596
Stearate Biosynthesis I (Animals)	0.686136	0	2.00533
Sucrose Degradation V (Mammalian)	0.664359	1.49297	0.503268
iNOS Signaling	0.878818	0.379893	1.36336
Role of CHK Proteins in Cell Cycle Checkpoint Control	0	0.273133	2.34072
D-myo-inositol (1,4,5)-Trisphosphate Biosynthesis	0.93285	0	1.66737
UDP-N-acetyl-D-glucosamine Biosynthesis II	0.961082	0	1.62679
Cdc42 Signaling	0.866921	1.7052	0
Inosine-5'-phosphate Biosynthesis II	0.576845	0	1.97708
3-phosphoinositide Degradation	0.46609	0.249963	1.83594
Mismatch Repair in Eukaryotes	0	0	2.53629
cAMP-mediated signaling	0	1.86336	0.647125
Role of IL-17F in Allergic Inflammatory Airway Diseases	0	1.87954	0.612482
5-aminoimidazole Ribonucleotide Biosynthesis I	1.57413	0	0.909482
Ketogenesis	0.594725	1.40528	0.419092
Melatonin Signaling	0.822055	0	1.56937
Mitochondrial L-carnitine Shuttle Pathway	0.29737	0.369357	1.72187
Systemic Lupus Erythematosus Signaling	0.277548	0	2.07569
Synaptic Long Term Potentiation	0.719671	0	1.6207
Role of PKR in Interferon Induction and Antiviral Response	0.455341	0.430417	1.39445
Tumoricidal Function of Hepatic Natural Killer Cells	0	1.38915	0.866771
Fatty Acid Activation	0.435981	0.459748	1.34185
D-myo-inositol (3,4,5,6)-tetrakisphosphate Biosynthesis	0.524144	0.320155	1.36781
D-myo-inositol (1,4,5,6)-Tetrakisphosphate Biosynthesis	0.524144	0.320155	1.36781
Putrescine Degradation III	0.406778	0	1.76799
Acetyl-CoA Biosynthesis III (from Citrate)	0	1.49167	0.658955
Lanosterol Biosynthesis	0	1.49167	0.658955
CDP-diacylglycerol Biosynthesis I	0	0	2.10327
Spermidine Biosynthesis I	0.731618	0	1.31798
Uridine-5'-phosphate Biosynthesis	0.731618	0	1.31798
UVC-Induced MAPK Signaling	1.32362	0	0.713007
Methionine Degradation I (to Homocysteine)	0.29737	0	1.72187
Ascorbate Recycling (Cytosolic)	1.30201	0	0.675486
Ethanol Degradation IV	0	0	1.94575
Heme Degradation	0.472847	0	1.45302
Acetate Conversion to Acetyl-CoA	0.472847	0	1.45302
Melatonin Degradation II	0.472847	0	1.45302
Airway Pathology in Chronic Obstructive Pulmonary Disease	0	1.59286	0.258112
Lipid Antigen Presentation by CD1	0	0	1.80089
Phosphatidylglycerol Biosynthesis II (Non-plastidic)	0	0	1.80089
TNFR2 Signaling	0.261744	0	1.43006
DNA damage-induced 14-3-3σ Signaling	0.247581	0	1.41032
Oxidative Ethanol Degradation III	0	0	1.58954
Cleavage and Polyadenylation of Pre-mRNA	0	0	1.52354
Assembly of RNA Polymerase II Complex	0	0	1.47342
PRPP Biosynthesis I	0	0	1.45302
Activation of IRF by Cytosolic Pattern Recognition Receptors	0	0	1.40881
UDP-D-xylose and UDP-D-glucuronate Biosynthesis	0	0	1.31798
