# Supplementary material for: Essential role of the Crk family-dosage in DiGeorge-like anomaly and metabolic homeostasis
Source: Life Sci Alliance. 2020 Feb 10;3(2):e201900635. doi: 10.26508/lsa.201900635 (PMC7010317; doi:10.26508/lsa.201900635)
Supplement: Supplementary file 4 [file LSA-2019-00635_Supplemental_Data_2.xlsx]

## Sheet: Sheet1
RefSeqID	EntrezGene	Symbol	KEGG_gene (blue, downregulated; orange, upregulated)	KEGG_Orthology	KEGG_Pathway	KEGG_Module	Subset
NM_001281819	11421	Ace	mmu:11421	ko:K01283	path:mmu04614	NA	a
NM_009609	11465	Actg1	mmu:11465	ko:K05692	path:mmu04015	NA	a
NM_007392	11475	Acta2	mmu:11475	ko:K12313	path:mmu04270	NA	a
NM_007400	11489	Adam12	mmu:11489	ko:K06835	NA	NA	a
NM_009616	11492	Adam19	mmu:11492	ko:K08608	NA	NA	a
NM_009621	11504	Adamts1	mmu:11504	ko:K08617	NA	NA	a
NM_001286062	11600	Angpt1	mmu:11600	ko:K05465	path:mmu04014	NA	a
NM_007429	11609	Agtr2	mmu:11609	ko:K04167	path:mmu04080	NA	a
NM_001177602	11639	Ak4	mmu:11639	ko:K00939	path:mmu00230	md:mmu_M00049	a
NM_001177307	11674	Aldoa	mmu:11674	ko:K01623	path:mmu00010	md:mmu_M00001	a
NM_013470	11745	Anxa3	mmu:11745	ko:K17089	NA	NA	a
NM_009675	11754	Aoc3	mmu:11754	ko:K00276	path:mmu00260	NA	a
NM_007470	11815	Apod	mmu:11815	ko:K03098	NA	NA	a
NM_007483	11852	Rhob	mmu:11852	ko:K07856	NA	NA	a
NM_007484	11853	Rhoc	mmu:11853	ko:K07857	NA	NA	a
NM_001110140	11938	Atp2a2	mmu:11938	ko:K05853	path:mmu04020	NA	a
NM_007513	11987	Slc7a1	mmu:11987	ko:K13863	path:mmu05206	NA	a
NM_007515	11989	Slc7a3	mmu:11989	ko:K13865	NA	NA	a
NM_007532	12035	Bcat1	mmu:12035	ko:K00826	path:mmu00270	md:mmu_M00036	a
NM_009760	12176	Bnip3	mmu:12176	ko:K15464	path:mmu04068	NA	a
NM_007563	12183	Bpgm	mmu:12183	ko:K01837	path:mmu00010	NA	a
NM_009776	12258	Serping1	mmu:12258	ko:K04001	path:mmu04610	NA	a
NM_009777	12260	C1qb	mmu:12260	ko:K03987	path:mmu04610	NA	a
NM_009778	12266	C3	mmu:12266	ko:K03990	path:mmu04145	NA	a
NM_009794	12334	Capn2	mmu:12334	ko:K03853	path:mmu04141	NA	a
NM_007603	12338	Capn6	mmu:12338	ko:K08575	NA	NA	a
NM_009819	12386	Ctnna2	mmu:12386	ko:K05691	path:mmu04390	NA	a
NM_009834	12457	Noct	mmu:12457	ko:K18764	NA	NA	a
NM_007656	12521	Cd82	mmu:12521	ko:K06509	path:mmu04115	NA	a
NM_001161624	12577	Cdkn1c	mmu:12577	ko:K09993	path:mmu04110	NA	a
NM_033037	12583	Cdo1	mmu:12583	ko:K00456	path:mmu00270	NA	a
NM_007672	12585	Cdr2	mmu:12585	NA	NA	NA	a
NM_009884	12611	Cebpg	mmu:12611	ko:K10049	path:mmu05152	NA	a
NM_007688	12632	Cfl2	mmu:12632	ko:K05765	path:mmu04360	NA	a
NM_007695	12654	Chil1	mmu:12654	ko:K17523	NA	NA	a
NM_013492	12759	Clu	mmu:12759	ko:K17252	path:mmu04610	NA	a
NM_009922	12797	Cnn1	mmu:12797	NA	NA	NA	a
NM_007725	12798	Cnn2	mmu:12798	NA	NA	NA	a
NM_181277	12818	Col14a1	mmu:12818	ko:K08133	path:mmu04974	NA	a
NM_007738	12836	Col7a1	mmu:12836	ko:K16628	path:mmu04974	NA	a
NM_016685	12845	Comp	mmu:12845	ko:K04659	path:mmu04145	NA	a
NM_001276250	12870	Cp	mmu:12870	ko:K13624	path:mmu00860	NA	a
NM_007765	12933	Crmp1	mmu:12933	NA	NA	NA	a
NM_001037859	12978	Csf1r	mmu:12978	ko:K05090	path:mmu04014	NA	a
NM_007791	13007	Csrp1	mmu:13007	ko:K09377	NA	NA	a
NM_007808	13063	Cycs	mmu:13063	ko:K08738	path:mmu00920	NA	a
NM_020010	13121	Cyp51	mmu:13121	ko:K05917	path:mmu00100	md:mmu_M00101	a
NM_023118	13132	Dab2	mmu:13132	ko:K12475	path:mmu04144	NA	a
NM_001190451	13179	Dcn	mmu:13179	ko:K04660	path:mmu04350	NA	a
NM_007836	13197	Gadd45a	mmu:13197	ko:K04402	path:mmu04010	NA	a
NM_010101	13610	S1pr3	mmu:13610	ko:K04290	path:mmu04071	NA	a
NM_007911	13643	Efnb3	mmu:13643	ko:K05463	path:mmu04360	NA	a
NM_007918	13685	Eif4ebp1	mmu:13685	ko:K07205	path:mmu01521	NA	a
NM_007929	13731	Emp2	mmu:13731	NA	NA	NA	a
NM_010130	13733	Adgre1	mmu:13733	ko:K04591	NA	NA	a
NM_023119	13806	Eno1	mmu:13806	ko:K01689	path:mmu00010	md:mmu_M00001	a
NM_010139	13836	Epha2	mmu:13836	ko:K05103	path:mmu04014	NA	a
NM_001285423	13885	Esd	mmu:13885	ko:K01070	path:mmu01200	NA	a
NM_010171	14066	F3	mmu:14066	ko:K03901	path:mmu04610	NA	a
NM_010180	14114	Fbln1	mmu:14114	ko:K17307	NA	NA	a
NM_007992	14115	Fbln2	mmu:14115	ko:K17307	NA	NA	a
NM_010189	14132	Fcgrt	mmu:14132	NA	NA	NA	a
NM_010207	14183	Fgfr2	mmu:14183	ko:K05093	path:mmu01521	NA	a
NM_001077361	14199	Fhl1	mmu:14199	ko:K14365	path:mmu04630	NA	a
NM_010212	14200	Fhl2	mmu:14200	ko:K14380	path:mmu04380	NA	a
NM_010213	14201	Fhl3	mmu:14201	NA	NA	NA	a
NM_010216	14205	Figf	mmu:14205	ko:K05449	path:mmu04014	NA	a
NM_010217	14219	Ctgf	mmu:14219	ko:K06827	path:mmu04390	NA	a
NM_010218	14221	Fjx1	mmu:14221	ko:K16674	NA	NA	a
NM_021355	14264	Fmod	mmu:14264	ko:K08121	NA	NA	a
NM_008037	14284	Fosl2	mmu:14284	ko:K09030	path:mmu04380	NA	a
NM_010239	14319	Fth1	mmu:14319	ko:K00522	path:mmu04978	NA	a
NM_021457	14362	Fzd1	mmu:14362	ko:K02432	path:mmu04150	md:mmu_M00677	a
NM_008084	14433	Gapdh	mmu:14433	ko:K00134	path:mmu00010	md:mmu_M00001	a
NM_008086	14451	Gas1	mmu:14451	ko:K06232	path:mmu04340	NA	a
NM_019521	14456	Gas6	mmu:14456	ko:K05464	path:mmu01521	NA	a
NM_008115	14586	Gfra2	mmu:14586	NA	NA	NA	a
NM_010324	14718	Got1	mmu:14718	ko:K14454	path:mmu00220	NA	a
NM_016697	14734	Gpc3	mmu:14734	ko:K08109	path:mmu05205	NA	a
NM_008155	14751	Gpi1	mmu:14751	ko:K01810	path:mmu00010	md:mmu_M00001	a
NM_001177956	14758	Gpm6b	mmu:14758	NA	NA	NA	a
NM_010358	14862	Gstm1	mmu:14862	ko:K00799	path:mmu00480	NA	a
NM_010415	15200	Hbegf	mmu:15200	ko:K08523	path:mmu01522	NA	a
NM_013820	15277	Hk2	mmu:15277	ko:K00844	path:mmu00010	md:mmu_M00001	a
NM_008255	15357	Hmgcr	mmu:15357	ko:K00021	path:mmu00900	md:mmu_M00095	a
NM_010441	15364	Hmga2	mmu:15364	ko:K09283	path:mmu05202	NA	a
NM_010476	15490	Hsd17b7	mmu:15490	ko:K13373	path:mmu00100	md:mmu_M00101	a
NM_013560	15507	Hspb1	mmu:15507	ko:K04455	path:mmu04010	NA	a
NM_010477	15510	Hspd1	mmu:15510	ko:K04077	path:mmu03018	NA	a
NM_010480	15519	Hsp90aa1	mmu:15519	ko:K04079	path:mmu04141	NA	a
NM_008300	15525	Hspa4	mmu:15525	ko:K09489	path:mmu04612	NA	a
NM_010481	15526	Hspa9	mmu:15526	ko:K04043	path:mmu03018	NA	a
NM_010482	15551	Htr1b	mmu:15551	ko:K04153	path:mmu04024	NA	a
NM_172812	15558	Htr2a	mmu:15558	ko:K04157	path:mmu04020	NA	a
NM_010493	15894	Icam1	mmu:15894	ko:K06490	path:mmu04064	NA	a
NM_010496	15902	Id2	mmu:15902	ko:K17693	path:mmu04350	NA	a
NM_010512	16000	Igf1	mmu:16000	ko:K05459	path:mmu01521	NA	a
NM_010517	16010	Igfbp4	mmu:16010	NA	NA	NA	a
NM_001172054	16157	Il11ra1	mmu:16157	ko:K05056	path:mmu04060	NA	a
NM_010562	16202	Ilk	mmu:16202	ko:K06272	path:mmu03320	NA	a
NM_008380	16323	Inhba	mmu:16323	ko:K04667	path:mmu04060	md:mmu_M00681	a
NM_008381	16324	Inhbb	mmu:16324	ko:K04667	path:mmu04060	md:mmu_M00681	a
NM_010577	16402	Itga5	mmu:16402	ko:K06484	path:mmu04145	NA	a
NM_008398	16404	Itga7	mmu:16404	ko:K06583	path:mmu04151	NA	a
NM_008402	16410	Itgav	mmu:16410	ko:K06487	path:mmu04145	NA	a
NM_010578	16412	Itgb1	mmu:16412	ko:K05719	path:mmu04015	NA	a
NM_008409	16431	Itm2a	mmu:16431	ko:K18241	NA	NA	a
NM_008410	16432	Itm2b	mmu:16432	ko:K18264	NA	NA	a
NM_001039472	16565	Kif21b	mmu:16565	ko:K10395	NA	NA	a
NM_010658	16658	Mafb	mmu:16658	ko:K09036	NA	NA	a
NM_001198911	16800	Arhgef2	mmu:16800	ko:K12791	NA	NA	a
NM_008489	16803	Lbp	mmu:16803	ko:K05399	path:mmu04064	NA	a
NM_001136069	16828	Ldha	mmu:16828	ko:K00016	path:mmu00010	NA	a
NM_010700	16835	Ldlr	mmu:16835	ko:K12473	path:mmu04144	NA	a
NM_001039537	16878	Lif	mmu:16878	ko:K05419	path:mmu04060	NA	a
NM_173053	16886	Limk2	mmu:16886	ko:K05744	path:mmu04360	NA	a
NM_008509	16956	Lpl	mmu:16956	ko:K01059	path:mmu00561	NA	a
NM_001111311	16978	Lrrfip1	mmu:16978	NA	NA	NA	a
NM_008524	17022	Lum	mmu:17022	ko:K08122	path:mmu05205	NA	a
NM_017372	17105	Lyz2	mmu:17105	ko:K13915	path:mmu04970	NA	a
NM_008538	17118	Marcks	mmu:17118	ko:K12561	path:mmu04666	NA	a
NM_001025577	17132	Maf	mmu:17132	ko:K09035	path:mmu05202	NA	a
NM_010755	17133	Maff	mmu:17133	ko:K09037	NA	NA	a
NM_008546	17150	Mfap2	mmu:17150	NA	NA	NA	a
NM_001170537	17260	Mef2c	mmu:17260	ko:K04454	path:mmu04010	NA	a
NM_001252292	17294	Mest	mmu:17294	NA	NA	NA	a
NM_013598	17311	Kitl	mmu:17311	ko:K05461	path:mmu04014	NA	a
NM_008604	17380	Mme	mmu:17380	ko:K01389	path:mmu04614	NA	a
NM_008615	17436	Me1	mmu:17436	ko:K00029	path:mmu00620	NA	a
NM_010833	17698	Msn	mmu:17698	ko:K05763	path:mmu04670	NA	a
NM_008634	17755	Map1b	mmu:17755	ko:K10429	NA	NA	a
NM_008638	17768	Mthfd2	mmu:17768	ko:K13403	path:mmu00670	md:mmu_M00141	a
NM_001177352	17869	Myc	mmu:17869	ko:K04377	path:mmu04010	NA	a
NM_022410	17886	Myh9	mmu:17886	ko:K10352	path:mmu04530	NA	a
NM_001080775	17913	Myo1c	mmu:17913	ko:K10356	NA	NA	a
NM_001113204	17967	Ncam1	mmu:17967	ko:K06491	path:mmu04514	NA	a
NM_016701	18008	Nes	mmu:18008	ko:K07609	NA	NA	a
NM_017373	18030	Nfil3	mmu:18030	ko:K09059	NA	NA	a
NM_001081981	18032	Nfix	mmu:18032	ko:K09171	NA	NA	a
NM_008695	18074	Nid2	mmu:18074	ko:K06826	NA	NA	a
NM_008730	18164	Nptx1	mmu:18164	NA	NA	NA	a
NM_011030	18451	P4ha1	mmu:18451	ko:K00472	path:mmu00330	NA	a
NM_021362	18491	Pappa	mmu:18491	ko:K07762	NA	NA	a
NM_001083316	18595	Pdgfra	mmu:18595	ko:K04363	path:mmu01521	NA	a
NM_008817	18616	Peg3	mmu:18616	ko:K09230	NA	NA	a
NM_001002927	18619	Penk	mmu:18619	ko:K18832	NA	NA	a
NM_023418	18648	Pgam1	mmu:18648	ko:K01834	path:mmu00010	md:mmu_M00001	a
NM_008828	18655	Pgk1	mmu:18655	ko:K00927	path:mmu00010	md:mmu_M00001	a
NM_001077495	18708	Pik3r1	mmu:18708	ko:K02649	path:mmu01521	md:mmu_M00676	a
NM_008869	18783	Pla2g4a	mmu:18783	ko:K16342	path:mmu00564	NA	a
NM_008871	18787	Serpine1	mmu:18787	ko:K03982	path:mmu04066	NA	a
NM_008873	18792	Plau	mmu:18792	ko:K01348	path:mmu04064	NA	a
NM_001247984	18826	Lcp1	mmu:18826	ko:K17276	NA	NA	a
NM_008885	18858	Pmp22	mmu:18858	ko:K19289	NA	NA	a
NM_008924	19087	Prkar2a	mmu:19087	ko:K04739	path:mmu04910	NA	a
NM_011169	19116	Prlr	mmu:19116	ko:K05081	path:mmu04060	NA	a
NM_011173	19128	Pros1	mmu:19128	ko:K03908	path:mmu04610	NA	a
NM_008961	19212	Pter	mmu:19212	ko:K07048	NA	NA	a
NM_011198	19225	Ptgs2	mmu:19225	ko:K11987	path:mmu00590	NA	a
NM_008973	19242	Ptn	mmu:19242	ko:K16642	NA	NA	a
NM_008999	19335	Rab23	mmu:19335	ko:K06234	NA	NA	a
NM_009011	19359	Rad23b	mmu:19359	ko:K10839	path:mmu03420	NA	a
NM_001145835	19730	Ralgds	mmu:19730	ko:K08732	path:mmu04014	NA	a
NM_053075	19744	Rheb	mmu:19744	ko:K07208	path:mmu04072	NA	a
NM_009072	19878	Rock2	mmu:19878	ko:K17388	path:mmu04022	NA	a
NM_011299	20112	Rps6ka2	mmu:20112	ko:K04373	path:mmu04010	NA	a
NM_011305	20181	Rxra	mmu:20181	ko:K08524	path:mmu03320	NA	a
NM_011319	20226	Sars	mmu:20226	ko:K01875	path:mmu00970	md:mmu_M00359	a
NM_009127	20249	Scd1	mmu:20249	ko:K00507	path:mmu01040	NA	a
NM_009128	20250	Scd2	mmu:20250	ko:K00507	path:mmu01040	NA	a
NM_009131	20256	Clec11a	mmu:20256	ko:K17521	NA	NA	a
NM_009144	20319	Sfrp2	mmu:20319	ko:K02176	path:mmu04310	NA	a
NM_011349	20350	Sema3f	mmu:20350	ko:K06840	path:mmu04360	NA	a
NM_009154	20356	Sema5a	mmu:20356	ko:K06841	path:mmu04360	NA	a
NM_013834	20377	Sfrp1	mmu:20377	ko:K02166	path:mmu04310	NA	a
NM_178362	20411	Sorbs1	mmu:20411	ko:K06086	path:mmu03320	NA	a
NM_011386	20482	Skil	mmu:20482	ko:K18499	path:mmu04550	NA	a
NM_015747	20515	Slc20a1	mmu:20515	ko:K14640	NA	NA	a
NM_011400	20525	Slc2a1	mmu:20525	ko:K07299	path:mmu04066	NA	a
NM_011404	20539	Slc7a5	mmu:20539	ko:K13780	path:mmu04150	NA	a
NM_152804	20620	Plk2	mmu:20620	ko:K08861	path:mmu04068	NA	a
NM_009255	20720	Serpine2	mmu:20720	ko:K16643	NA	NA	a
NM_011491	20856	Stc2	mmu:20856	NA	NA	NA	a
NM_011498	20893	Bhlhe40	mmu:20893	ko:K03729	path:mmu04710	NA	a
NM_011526	21345	Tagln	mmu:21345	ko:K20526	NA	NA	a
NM_178598	21346	Tagln2	mmu:21346	ko:K20526	NA	NA	a
NM_207176	21753	Tes	mmu:21753	NA	NA	NA	a
NM_009368	21809	Tgfb3	mmu:21809	ko:K13377	path:mmu04010	md:mmu_M00680	a
NM_011578	21814	Tgfbr3	mmu:21814	ko:K05843	NA	NA	a
NM_009373	21817	Tgm2	mmu:21817	ko:K05625	path:mmu05016	NA	a
NM_019725	21886	Tle2	mmu:21886	NA	NA	NA	a
NM_011607	21923	Tnc	mmu:21923	ko:K06252	path:mmu04151	NA	a
NM_009415	21991	Tpi1	mmu:21991	ko:K01803	path:mmu00010	md:mmu_M00001	a
NM_001164250	22003	Tpm1	mmu:22003	ko:K10373	path:mmu04260	NA	a
NM_009416	22004	Tpm2	mmu:22004	ko:K10374	path:mmu04260	NA	a
NM_011670	22223	Uchl1	mmu:22223	ko:K05611	path:mmu05012	NA	a
NM_001136086	22240	Dpysl3	mmu:22240	NA	NA	NA	a
NM_009502	22330	Vcl	mmu:22330	ko:K05700	path:mmu04510	NA	a
NM_001287056	22339	Vegfa	mmu:22339	ko:K05448	path:mmu01521	NA	a
NM_001164488	22375	Wars	mmu:22375	ko:K01867	path:mmu00970	md:mmu_M00359	a
NM_018865	22402	Wisp1	mmu:22402	NA	NA	NA	a
NM_009524	22418	Wnt5a	mmu:22418	ko:K00444	path:mmu04150	md:mmu_M00677	a
NM_018871	22628	Ywhag	mmu:22628	ko:K16198	path:mmu04110	NA	a
NM_009538	22634	Plagl1	mmu:22634	ko:K19485	NA	NA	a
NM_011769	22776	Zim1	mmu:22776	ko:K09228	NA	NA	a
NM_011777	22793	Zyx	mmu:22793	ko:K06273	path:mmu04510	NA	a
NM_011808	23871	Ets1	mmu:23871	ko:K02678	path:mmu04014	NA	a
NM_011817	23882	Gadd45g	mmu:23882	ko:K04402	path:mmu04010	NA	a
NM_001079844	23888	Gpc6	mmu:23888	ko:K08112	NA	NA	a
NM_011905	24088	Tlr2	mmu:24088	ko:K10159	path:mmu04145	md:mmu_M00686	a
NM_009465	26362	Axl	mmu:26362	ko:K05115	path:mmu01521	NA	a
NM_008927	26395	Map2k1	mmu:26395	ko:K04368	path:mmu01521	md:mmu_M00687	a
NM_001077694	26903	Dysf	mmu:26903	ko:K18261	NA	NA	a
NM_012043	26968	Islr	mmu:26968	NA	NA	NA	a
NM_012055	27053	Asns	mmu:27053	ko:K01953	path:mmu00250	NA	a
NM_013742	27267	Cars	mmu:27267	ko:K01883	path:mmu00970	md:mmu_M00359	a
NM_013749	27279	Tnfrsf12a	mmu:27279	ko:K05149	path:mmu04060	NA	a
NM_001277100	27360	Add3	mmu:27360	ko:K18622	NA	NA	a
NM_001159518	29817	Igfbp7	mmu:29817	NA	NA	NA	a
NM_013915	30928	Zbtb18	mmu:30928	NA	NA	NA	a
NM_013922	30944	Zfp354c	mmu:30944	ko:K09228	NA	NA	a
NM_015774	50527	Ero1l	mmu:50527	ko:K10950	path:mmu04141	NA	a
NM_027418	50772	Mapk6	mmu:50772	ko:K06855	NA	NA	a
NM_023143	50909	C1ra	mmu:50909	ko:K01330	path:mmu04145	NA	a
NM_016719	50915	Grb14	mmu:50915	NA	NA	NA	a
NM_001093766	50918	Myadm	mmu:50918	NA	NA	NA	a
NM_016788	51789	Tnk2	mmu:51789	ko:K08886	NA	NA	a
NM_027514	52118	Pvr	mmu:52118	ko:K06539	path:mmu04514	NA	a
NM_175096	52331	Stbd1	mmu:52331	NA	NA	NA	a
NM_028731	52635	Esyt2	mmu:52635	NA	NA	NA	a
NM_026821	52829	Lurap1l	mmu:52829	NA	NA	NA	a
NM_016861	54132	Pdlim1	mmu:54132	NA	NA	NA	a
NM_019397	54156	Egfl6	mmu:54156	NA	NA	NA	a
NM_017478	54160	Copg2	mmu:54160	ko:K17267	NA	NA	a
NM_018797	54712	Plxnc1	mmu:54712	ko:K06572	path:mmu04360	NA	a
NM_019696	56264	Cpxm1	mmu:56264	ko:K08638	NA	NA	a
NM_019738	56312	Nupr1	mmu:56312	ko:K15626	path:mmu05202	NA	a
NM_001177371	56320	Dbn1	mmu:56320	NA	NA	NA	a
NM_019759	56429	Dpt	mmu:56429	NA	NA	NA	a
NM_019771	56431	Dstn	mmu:56431	ko:K10363	NA	NA	a
NM_139117	56449	Ybx3	mmu:56449	ko:K06099	path:mmu04530	NA	a
NM_001164734	56524	Mpp6	mmu:56524	NA	NA	NA	a
NM_001204129	56745	C1qtnf1	mmu:56745	NA	NA	NA	a
NM_026545	57296	Psmd8	mmu:57296	ko:K03031	path:mmu03050	md:mmu_M00341	a
NM_021320	57764	Ntn4	mmu:57764	ko:K06845	path:mmu04360	NA	a
NM_019679	57778	Fmnl1	mmu:57778	NA	NA	NA	a
NM_021339	57810	Cdon	mmu:57810	ko:K20033	path:mmu04340	NA	a
NM_021451	58801	Pmaip1	mmu:58801	ko:K10131	path:mmu01524	NA	a
NM_001146275	60440	Iigp1	mmu:60440	NA	NA	NA	a
NM_021890	60527	Fads3	mmu:60527	ko:K10225	NA	NA	a
NM_021895	60595	Actn4	mmu:60595	ko:K05699	path:mmu04510	NA	a
NM_022427	64378	Gpr88	mmu:64378	ko:K08422	NA	NA	a
NM_022995	65112	Pmepa1	mmu:65112	NA	NA	NA	a
NM_023056	65963	Tmem176b	mmu:65963	NA	NA	NA	a
NM_025312	66042	Sostdc1	mmu:66042	NA	NA	NA	a
NM_001199122	66092	Ghitm	mmu:66092	NA	NA	NA	a
NM_025436	66234	Msmo1	mmu:66234	ko:K07750	path:mmu00100	md:mmu_M00101	a
NM_025817	66873	Tril	mmu:66873	NA	NA	NA	a
NM_025835	66904	Pccb	mmu:66904	ko:K01966	path:mmu00280	md:mmu_M00741	a
NM_194334	67016	Tbc1d2b	mmu:67016	ko:K20166	NA	NA	a
NM_025926	67035	Dnajb4	mmu:67035	ko:K09510	NA	NA	a
NM_025998	67149	Nkain1	mmu:67149	NA	NA	NA	a
NM_011416	67155	Smarca2	mmu:67155	ko:K11647	NA	NA	a
NM_144882	67198	Spats2l	mmu:67198	NA	NA	NA	a
NM_026030	67204	Eif2s2	mmu:67204	ko:K03238	path:mmu03013	NA	a
NM_026064	67268	Myl12a	mmu:67268	ko:K12757	path:mmu04510	NA	a
NM_001114088	67399	Pdlim7	mmu:67399	NA	NA	NA	a
NM_026163	67451	Pkp2	mmu:67451	ko:K12642	path:mmu05412	NA	a
NM_029573	67834	Idh3a	mmu:67834	ko:K00030	path:mmu00020	md:mmu_M00009	a
NM_001039710	67876	Coq10b	mmu:67876	ko:K18588	NA	NA	a
NM_080555	67916	Plpp3	mmu:67916	ko:K01080	path:mmu00561	md:mmu_M00089	a
NM_026473	67951	Tubb6	mmu:67951	ko:K07375	path:mmu04145	NA	a
NM_001166635	68041	Mid1ip1	mmu:68041	NA	NA	NA	a
NM_026609	68192	Leprotl1	mmu:68192	NA	NA	NA	a
NM_133187	68659	Fam198b	mmu:68659	NA	NA	NA	a
NM_199465	68810	Nexn	mmu:68810	NA	NA	NA	a
NM_026850	68833	Pdcl3	mmu:68833	NA	NA	NA	a
NM_148927	69217	Plekha4	mmu:69217	NA	NA	NA	a
NM_026993	69219	Ddah1	mmu:69219	ko:K01482	NA	NA	a
NM_001033149	69480	Ttc9	mmu:69480	NA	NA	NA	a
NM_027350	70223	Nars	mmu:70223	ko:K01893	path:mmu00970	md:mmu_M00359	a
NM_026392	70397	Tmem70	mmu:70397	ko:K17966	NA	NA	a
NM_153778	71093	Atoh8	mmu:71093	ko:K09084	NA	NA	a
NM_028903	71145	Scara5	mmu:71145	NA	NA	NA	a
NM_027982	71887	Ppm1j	mmu:71887	ko:K17504	NA	NA	a
NM_028030	71973	Rbpms2	mmu:71973	NA	NA	NA	a
NM_028057	72017	Cyb5r1	mmu:72017	ko:K00326	path:mmu00520	NA	a
NM_028292	72590	Ppme1	mmu:72590	ko:K13617	NA	NA	a
NM_028331	72709	C1qtnf6	mmu:72709	ko:K19470	NA	NA	a
NM_028333	72713	Angptl1	mmu:72713	NA	NA	NA	a
NM_001252620	72902	Spock3	mmu:72902	ko:K08136	NA	NA	a
NM_001042710	73106	Prss57	mmu:73106	NA	NA	NA	a
NM_028440	73112	Abracl	mmu:73112	NA	NA	NA	a
NM_130448	73173	Pcdh18	mmu:73173	ko:K16499	NA	NA	a
NM_028523	73379	Dcbld2	mmu:73379	NA	NA	NA	a
NM_028572	73569	Vgll3	mmu:73569	NA	NA	NA	a
NM_023716	73710	Tubb2b	mmu:73710	ko:K07375	path:mmu04145	NA	a
NM_028782	74142	Lonp1	mmu:74142	ko:K08675	NA	NA	a
NM_028973	74488	Lrrc15	mmu:74488	NA	NA	NA	a
NM_144538	74760	Rab3il1	mmu:74760	ko:K16779	NA	NA	a
NM_029352	75590	Dusp9	mmu:75590	ko:K18498	path:mmu04010	NA	a
NM_029478	75909	Vmp1	mmu:75909	NA	NA	NA	a
NM_029701	76687	Spcs3	mmu:76687	ko:K12948	path:mmu03060	NA	a
NM_001004363	77976	Nuak1	mmu:77976	ko:K08800	NA	NA	a
NM_001040397	78749	Filip1l	mmu:78749	NA	NA	NA	a
NM_030694	80876	Ifitm2	mmu:80876	ko:K06566	NA	NA	a
NM_001038653	80879	Slc16a3	mmu:80879	ko:K08180	path:mmu05230	NA	a
NM_030708	80892	Zfhx4	mmu:80892	ko:K09380	NA	NA	a
NM_030889	81840	Sorcs2	mmu:81840	NA	NA	NA	a
NM_031185	83397	Akap12	mmu:83397	ko:K16528	NA	NA	a
NM_031380	83554	Fstl3	mmu:83554	NA	NA	NA	a
NM_031397	83675	Bicc1	mmu:83675	ko:K18756	NA	NA	a
NM_032000	83925	Trps1	mmu:83925	NA	NA	NA	a
NM_033320	93683	Glce	mmu:93683	ko:K01793	path:mmu00534	md:mmu_M00059	a
NM_053106	93689	Lmod1	mmu:93689	NA	NA	NA	a
NM_053110	93695	Gpnmb	mmu:93695	ko:K20732	NA	NA	a
NM_033325	94352	Loxl2	mmu:94352	ko:K00280	NA	NA	a
NM_145470	97998	Deptor	mmu:97998	ko:K20402	path:mmu04150	NA	a
NM_172118	98932	Myl9	mmu:98932	ko:K12755	path:mmu04022	NA	a
NM_153560	98952	Fam102a	mmu:98952	NA	NA	NA	a
NM_153565	100102	Pcsk9	mmu:100102	ko:K13050	NA	NA	a
NM_133897	100604	Lrrc8c	mmu:100604	NA	NA	NA	a
NM_133900	100678	Psph	mmu:100678	ko:K01079	path:mmu00260	md:mmu_M00020	a
NM_194336	100702	Gbp6	mmu:100702	NA	NA	NA	a
NM_175313	101351	Eogt	mmu:101351	ko:K18134	path:mmu00514	NA	a
NM_133951	101867	Rrp8	mmu:101867	ko:K14850	NA	NA	a
NM_145629	102866	Pls3	mmu:102866	ko:K17336	NA	NA	a
NM_001024945	104009	Qsox1	mmu:104009	ko:K10758	NA	NA	a
NM_025936	104458	Rars	mmu:104458	ko:K01887	path:mmu00970	md:mmu_M00359	a
NM_172015	105148	Iars	mmu:105148	ko:K01870	path:mmu00970	md:mmu_M00359	a
NM_001042591	105171	Arrdc3	mmu:105171	NA	NA	NA	a
NM_134137	107045	Lars	mmu:107045	ko:K01869	path:mmu00970	md:mmu_M00359	a
NM_054049	107587	Osr2	mmu:107587	ko:K09215	NA	NA	a
NM_013468	107765	Ankrd1	mmu:107765	NA	NA	NA	a
NM_145953	107869	Cth	mmu:107869	ko:K01758	path:mmu00260	md:mmu_M00338	a
NM_133985	108737	Oxsr1	mmu:108737	ko:K08835	NA	NA	a
NM_172161	108960	Irak2	mmu:108960	ko:K04731	path:mmu04722	NA	a
NM_145575	109624	Cald1	mmu:109624	ko:K12327	path:mmu04270	NA	a
NM_134156	109711	Actn1	mmu:109711	ko:K05699	path:mmu04510	NA	a
NM_001253751	110196	Fdps	mmu:110196	ko:K00787	path:mmu00900	md:mmu_M00367	a
NM_033074	110960	Tars	mmu:110960	ko:K01868	path:mmu00970	md:mmu_M00359	a
NM_054098	117167	Steap4	mmu:117167	ko:K19876	NA	NA	a
NM_054102	117198	Ivns1abp	mmu:117198	ko:K15046	path:mmu05164	NA	a
NM_172506	117606	Boc	mmu:117606	ko:K20020	path:mmu04340	NA	a
NM_139001	121021	Cspg4	mmu:121021	ko:K08115	NA	NA	a
NM_001040611	170676	Peg10	mmu:170676	NA	NA	NA	a
NM_138313	171543	Bmf	mmu:171543	ko:K17460	path:mmu05206	NA	a
NM_178256	194590	Reps2	mmu:194590	ko:K20068	NA	NA	a
NM_172463	208777	Sned1	mmu:208777	NA	NA	NA	a
NM_172471	209378	Itih5	mmu:209378	NA	NA	NA	a
NM_153057	211548	Nomo1	mmu:211548	NA	NA	NA	a
NM_145390	212999	Tnpo2	mmu:212999	ko:K18727	NA	NA	a
NM_145392	213539	Bag2	mmu:213539	ko:K09556	path:mmu04141	NA	a
NM_001081351	214642	Cped1	mmu:214642	NA	NA	NA	a
NM_001166064	214804	Syde2	mmu:214804	ko:K20655	NA	NA	a
NM_001199283	215113	Slc43a2	mmu:215113	ko:K08229	NA	NA	a
NM_175445	215653	Rassf2	mmu:215653	ko:K09851	path:mmu04392	NA	a
NM_177613	216150	Cdc34	mmu:216150	ko:K02207	path:mmu04120	NA	a
NM_175643	216725	Adamts2	mmu:216725	ko:K08618	NA	NA	a
NM_139298	216795	Wnt9a	mmu:216795	ko:K01064	path:mmu04150	md:mmu_M00677	a
NM_146054	218952	Fermt2	mmu:218952	ko:K17083	NA	NA	a
NM_172604	219151	Scara3	mmu:219151	NA	NA	NA	a
NM_145492	225207	Zfp521	mmu:225207	NA	NA	NA	a
NM_153155	227580	C1ql3	mmu:227580	NA	NA	NA	a
NM_144899	229595	Adamtsl4	mmu:229595	NA	NA	NA	a
NM_021436	230157	Tmeff1	mmu:230157	NA	NA	NA	a
NM_001008232	230837	Asap3	mmu:230837	ko:K12488	path:mmu04144	NA	a
NM_172712	231380	Uba6	mmu:231380	ko:K10699	path:mmu04120	NA	a
NM_146194	233489	Picalm	mmu:233489	ko:K20044	NA	NA	a
NM_001024139	235130	Adamts15	mmu:235130	ko:K08629	NA	NA	a
NM_153393	237759	Col23a1	mmu:237759	NA	NA	NA	a
NM_001080929	237988	Cdr2l	mmu:237988	NA	NA	NA	a
NM_145836	238330	Irf2bpl	mmu:238330	NA	NA	NA	a
NM_001163136	238455	Macc1	mmu:238455	NA	NA	NA	a
NM_177715	239217	Kctd12	mmu:239217	NA	NA	NA	a
NM_172907	244198	Olfml1	mmu:244198	NA	NA	NA	a
NM_172911	244418	D8Ertd82e	mmu:244418	ko:K17537	NA	NA	a
NM_178737	244810	AW551984	mmu:244810	NA	NA	NA	a
NM_175535	244867	Arhgap20	mmu:244867	ko:K20641	NA	NA	a
NM_178738	244954	Prss35	mmu:244954	NA	NA	NA	a
NM_172961	268860	Abat	mmu:268860	ko:K13524	path:mmu00250	md:mmu_M00027	a
NM_175549	268902	Robo2	mmu:268902	ko:K06754	path:mmu04360	NA	a
NM_001130185	269424	Jade1	mmu:269424	ko:K11347	NA	NA	a
NM_001040072	277154	Nynrin	mmu:277154	NA	NA	NA	a
NM_134080	286940	Flnb	mmu:286940	ko:K04437	path:mmu04010	NA	a
NM_198702	319387	Adgrl3	mmu:319387	ko:K04594	NA	NA	a
NM_001276489	319909	Ism1	mmu:319909	NA	NA	NA	a
NM_177103	320213	Senp5	mmu:320213	ko:K08594	NA	NA	a
NM_001014423	320712	Abi3bp	mmu:320712	NA	NA	NA	a
NM_177282	320878	Mical2	mmu:320878	ko:K19947	NA	NA	a
NM_177305	320982	Arl4c	mmu:320982	ko:K07945	NA	NA	a
NM_001001491	326618	Tpm4	mmu:326618	ko:K10375	path:mmu04260	NA	a
NM_177794	327766	Tmem26	mmu:327766	NA	NA	NA	a
NM_183201	327978	Slfn5	mmu:327978	NA	NA	NA	a
NM_001033409	329252	Lgr6	mmu:329252	ko:K08399	NA	NA	a
NM_001163567	329739	Fam102b	mmu:329739	NA	NA	NA	a
NM_001198811	329872	Frem1	mmu:329872	NA	NA	NA	a
NM_001010836	333654	Ppp1r13l	mmu:333654	NA	NA	NA	a
NM_180678	353172	Gars	mmu:353172	ko:K01880	path:mmu00970	md:mmu_M00359	a
NM_201367	381413	Gpr176	mmu:381413	ko:K08442	NA	NA	a
NM_001098230	381511	Pdp1	mmu:381511	ko:K01102	NA	NA	a
NM_027450	384009	Glipr2	mmu:384009	NA	NA	NA	a
NM_001113379	434215	Lrrc32	mmu:434215	NA	NA	NA	a
NM_028763	494448	Cbx6	mmu:494448	ko:K11453	NA	NA	a
NM_007387	11432	Acp2	mmu:11432	ko:K14410	path:mmu04142	NA	b
NM_009601	11443	Chrnb1	mmu:11443	ko:K04812	path:mmu04080	NA	b
NM_001277266	11491	Adam17	mmu:11491	ko:K06059	path:mmu04330	md:mmu_M00682	b
NM_007404	11502	Adam9	mmu:11502	ko:K06834	NA	NA	b
NM_007413	11541	Adora2b	mmu:11541	ko:K04267	path:mmu04015	NA	b
NM_007416	11548	Adra1b	mmu:11548	ko:K04136	path:mmu04020	NA	b
NM_177322	11607	Agtr1a	mmu:11607	ko:K04166	path:mmu04020	NA	b
NM_172393	11630	Aim1	mmu:11630	NA	NA	NA	b
NM_016895	11637	Ak2	mmu:11637	ko:K00939	path:mmu00230	md:mmu_M00049	b
NM_001035532	11641	Akap2	mmu:11641	ko:K16519	NA	NA	b
NM_007435	11666	Abcd1	mmu:11666	ko:K05675	path:mmu02010	NA	b
NM_007442	11695	Alx4	mmu:11695	ko:K09451	NA	NA	b
NM_007453	11758	Prdx6	mmu:11758	ko:K11188	path:mmu01100	NA	b
NM_009690	11801	Cd5l	mmu:11801	NA	NA	NA	b
NM_031159	11810	Apobec1	mmu:11810	ko:K16932	NA	NA	b
NM_007479	11843	Arf4	mmu:11843	ko:K07939	NA	NA	b
NM_007494	11898	Ass1	mmu:11898	ko:K01940	path:mmu00220	md:mmu_M00029	b
NM_013415	11932	Atp1b2	mmu:11932	ko:K01540	path:mmu04022	NA	b
NM_007503	11936	Fxyd2	mmu:11936	ko:K01538	path:mmu04022	NA	b
NM_016774	11947	Atp5b	mmu:11947	ko:K02133	path:mmu00190	md:mmu_M00158	b
NM_009728	11982	Atp10a	mmu:11982	ko:K01530	NA	NA	b
NM_007523	12018	Bak1	mmu:12018	ko:K14021	path:mmu01524	NA	b
NM_007524	12020	Nkx3-2	mmu:12020	ko:K09995	NA	NA	b
NM_007533	12039	Bckdha	mmu:12039	ko:K00166	path:mmu00280	md:mmu_M00036	b
NM_001048142	12064	Bdnf	mmu:12064	ko:K04355	path:mmu04010	NA	b
NM_007555	12160	Bmp5	mmu:12160	ko:K04663	path:mmu04350	md:mmu_M00679	b
NM_001277217	12167	Bmpr1b	mmu:12167	ko:K13578	path:mmu04060	md:mmu_M00679	b
NM_007564	12192	Zfp36l1	mmu:12192	ko:K18753	NA	NA	b
NM_007569	12226	Btg1	mmu:12226	ko:K14443	path:mmu03018	NA	b
NM_013482	12229	Btk	mmu:12229	ko:K07370	path:mmu04064	NA	b
NM_009775	12257	Tspo	mmu:12257	ko:K05770	path:mmu04080	NA	b
NM_007573	12261	C1qbp	mmu:12261	ko:K15414	path:mmu05168	NA	b
NM_009779	12267	C3ar1	mmu:12267	ko:K04009	path:mmu04080	NA	b
NM_021395	12282	Hyou1	mmu:12282	ko:K09486	path:mmu04141	NA	b
NM_009785	12294	Cacna2d3	mmu:12294	ko:K04860	path:mmu04010	NA	b
NM_001037099	12298	Cacnb4	mmu:12298	ko:K04865	path:mmu04010	NA	b
NM_001110500	12330	Canx	mmu:12330	ko:K08054	path:mmu04141	NA	b
NM_009807	12362	Casp1	mmu:12362	ko:K01370	path:mmu04621	NA	b
NM_009817	12380	Cast	mmu:12380	ko:K04281	NA	NA	b
NM_009829	12444	Ccnd2	mmu:12444	ko:K10151	path:mmu04068	md:mmu_M00692	b
NM_009831	12450	Ccng1	mmu:12450	ko:K10145	path:mmu04115	NA	b
NM_007636	12461	Cct2	mmu:12461	ko:K09494	NA	NA	b
NM_009836	12462	Cct3	mmu:12462	ko:K09495	NA	NA	b
NM_007637	12465	Cct5	mmu:12465	ko:K09497	NA	NA	b
NM_009838	12466	Cct6a	mmu:12466	ko:K09498	NA	NA	b
NM_007638	12468	Cct7	mmu:12468	ko:K09499	NA	NA	b
NM_009840	12469	Cct8	mmu:12469	ko:K09500	NA	NA	b
NM_009841	12475	Cd14	mmu:12475	ko:K04391	path:mmu04010	NA	b
NM_001159555	12491	Cd36	mmu:12491	ko:K06259	path:mmu03320	NA	b
NM_007645	12493	Cd37	mmu:12493	ko:K06475	path:mmu04640	NA	b
NM_007649	12506	Cd48	mmu:12506	ko:K06479	path:mmu04650	NA	b
NM_001282966	12512	Cd63	mmu:12512	ko:K06497	path:mmu04142	NA	b
NM_009853	12514	Cd68	mmu:12514	ko:K06501	path:mmu04142	NA	b
NM_007657	12527	Cd9	mmu:12527	ko:K06460	path:mmu04640	NA	b
NM_001037809	12560	Cdh3	mmu:12560	ko:K06796	path:mmu04514	NA	b
NM_007670	12579	Cdkn2b	mmu:12579	ko:K04685	path:mmu04068	NA	b
NM_007678	12606	Cebpa	mmu:12606	ko:K09055	path:mmu04932	NA	b
NM_009888	12628	Cfh	mmu:12628	ko:K04004	path:mmu04610	NA	b
NM_007687	12631	Cfl1	mmu:12631	ko:K05765	path:mmu04360	NA	b
NM_009912	12768	Ccr1	mmu:12768	ko:K04176	path:mmu04060	NA	b
NM_009914	12771	Ccr3	mmu:12771	ko:K04178	path:mmu04060	NA	b
NM_009925	12813	Col10a1	mmu:12813	ko:K19479	path:mmu04974	NA	b
NM_009928	12819	Col15a1	mmu:12819	ko:K08135	path:mmu04974	NA	b
NM_009931	12826	Col4a1	mmu:12826	ko:K06237	path:mmu04151	NA	b
NM_015734	12831	Col5a1	mmu:12831	ko:K19721	path:mmu04974	NA	b
NM_007737	12832	Col5a2	mmu:12832	ko:K19721	path:mmu04974	NA	b
NM_007740	12839	Col9a1	mmu:12839	ko:K08131	path:mmu04151	NA	b
NM_007741	12840	Col9a2	mmu:12840	ko:K08131	path:mmu04151	NA	b
NM_009936	12841	Col9a3	mmu:12841	ko:K08131	path:mmu04151	NA	b
NM_007759	12904	Crabp2	mmu:12904	ko:K17289	NA	NA	b
NM_009954	12927	Bcar1	mmu:12927	ko:K05726	path:mmu04015	NA	b
NM_133656	12928	Crk	mmu:12928	ko:K04438	path:mmu04010	NA	b
NM_009964	12955	Cryab	mmu:12955	ko:K09542	path:mmu04141	NA	b
NM_026444	12974	Cs	mmu:12974	ko:K01647	path:mmu00020	md:mmu_M00009	b
NM_009970	12982	Csf2ra	mmu:12982	ko:K05066	path:mmu04060	NA	b
NM_007780	12983	Csf2rb	mmu:12983	ko:K04738	path:mmu04060	NA	b
NM_009976	13010	Cst3	mmu:13010	ko:K13899	path:mmu04970	NA	b
NM_007802	13038	Ctsk	mmu:13038	ko:K01371	path:mmu04142	NA	b
NM_001267695	13040	Ctss	mmu:13040	ko:K01368	path:mmu04142	NA	b
NM_007803	13043	Cttn	mmu:13043	ko:K06106	path:mmu04530	NA	b
NM_007807	13058	Cybb	mmu:13058	ko:K08008	path:mmu04066	NA	b
NM_007817	13107	Cyp2f2	mmu:13107	ko:K07416	path:mmu00980	NA	b
NM_010016	13136	Cd55	mmu:13136	ko:K04006	path:mmu04610	NA	b
NM_016974	13170	Dbp	mmu:13170	ko:K09056	NA	NA	b
NM_015735	13194	Ddb1	mmu:13194	ko:K10610	path:mmu03420	md:mmu_M00385	b
NM_007839	13204	Dhx15	mmu:13204	ko:K12820	path:mmu03040	NA	b
NM_010065	13429	Dnm1	mmu:13429	ko:K01528	path:mmu04072	NA	b
NM_010071	13449	Dok2	mmu:13449	ko:K20234	NA	NA	b
NM_010078	13497	Drp2	mmu:13497	NA	NA	NA	b
NM_007884	13516	Epyc	mmu:13516	ko:K08127	NA	NA	b
NM_007897	13591	Ebf1	mmu:13591	ko:K09103	NA	NA	b
NM_010097	13602	Sparcl1	mmu:13602	NA	NA	NA	b
NM_007909	13637	Efna2	mmu:13637	ko:K05462	path:mmu04014	NA	b
NM_207654	13640	Efna5	mmu:13640	ko:K05462	path:mmu04014	NA	b
NM_010120	13664	Eif1a	mmu:13664	ko:K03236	path:mmu03013	NA	b
NM_026114	13665	Eif2s1	mmu:13665	ko:K03237	path:mmu03013	NA	b
NM_013507	13690	Eif4g2	mmu:13690	ko:K03260	path:mmu03013	md:mmu_M00428	b
NM_013508	13713	Elk3	mmu:13713	ko:K09430	NA	NA	b
NM_010135	13800	Enah	mmu:13800	ko:K05746	path:mmu04360	NA	b
NM_007934	13809	Enpep	mmu:13809	ko:K11141	path:mmu04614	NA	b
NM_010137	13819	Epas1	mmu:13819	ko:K09095	path:mmu05200	NA	b
NM_001199265	13822	Epb41l2	mmu:13822	ko:K06107	path:mmu04530	NA	b
NM_013813	13823	Epb41l3	mmu:13823	ko:K06107	path:mmu04530	NA	b
NM_023580	13835	Epha1	mmu:13835	ko:K05102	path:mmu04360	NA	b
NM_007936	13838	Epha4	mmu:13838	ko:K05105	path:mmu04360	NA	b
NM_001146351	13848	Ephb6	mmu:13848	ko:K05114	path:mmu04360	NA	b
NM_007950	13874	Ereg	mmu:13874	ko:K09784	path:mmu04012	NA	b
NM_007951	13877	Erh	mmu:13877	NA	NA	NA	b
NM_007955	13924	Ptprv	mmu:13924	ko:K18036	NA	NA	b
NM_010158	13992	Khdrbs3	mmu:13992	ko:K14942	NA	NA	b
NM_027324	14057	Sfxn1	mmu:14057	NA	NA	NA	b
NM_010169	14062	F2r	mmu:14062	ko:K03914	path:mmu04015	NA	b
NM_007974	14063	F2rl1	mmu:14063	ko:K04234	path:mmu04080	NA	b
NM_007977	14069	F8	mmu:14069	ko:K03899	path:mmu04610	NA	b
NM_007982	14083	Ptk2	mmu:14083	ko:K05725	path:mmu01522	NA	b
NM_007983	14084	Faf1	mmu:14084	ko:K20703	NA	NA	b
NM_007991	14113	Fbl	mmu:14113	ko:K14563	path:mmu03008	NA	b
NM_007993	14118	Fbn1	mmu:14118	ko:K06825	NA	NA	b
NM_010185	14127	Fcer1g	mmu:14127	ko:K07983	path:mmu04071	NA	b
NM_007995	14133	Fcna	mmu:14133	ko:K10104	NA	NA	b
NM_010194	14159	Fes	mmu:14159	ko:K07527	path:mmu04360	NA	b
NM_008002	14165	Fgf10	mmu:14165	ko:K04358	path:mmu04010	NA	b
NM_008019	14225	Fkbp1a	mmu:14225	ko:K09568	NA	NA	b
NM_010228	14254	Flt1	mmu:14254	ko:K05096	path:mmu04014	NA	b
NM_008029	14257	Flt4	mmu:14257	ko:K05097	path:mmu04014	NA	b
NM_010231	14261	Fmo1	mmu:14261	ko:K00485	path:mmu00982	NA	b
NM_001161763	14263	Fmo5	mmu:14263	ko:K00485	path:mmu00982	NA	b
NM_008035	14276	Folr2	mmu:14276	ko:K13649	path:mmu04144	NA	b
NM_010234	14281	Fos	mmu:14281	ko:K04379	path:mmu01522	NA	b
NM_010235	14283	Fosl1	mmu:14283	ko:K04502	path:mmu04310	NA	b
NM_019681	14299	Ncs1	mmu:14299	ko:K19932	NA	NA	b
NM_001162494	14368	Fzd6	mmu:14368	ko:K02376	path:mmu04150	md:mmu_M00677	b
NM_010246	14371	Fzd9	mmu:14371	ko:K02842	path:mmu04150	md:mmu_M00677	b
NM_021356	14388	Gab1	mmu:14388	ko:K09593	path:mmu01521	NA	b
NM_010256	14450	Gart	mmu:14450	ko:K11787	path:mmu00230	md:mmu_M00048	b
NM_008090	14461	Gata2	mmu:14461	ko:K17894	NA	NA	b
NM_008113	14570	Arhgdig	mmu:14570	ko:K12462	path:mmu04722	NA	b
NM_013529	14584	Gfpt2	mmu:14584	ko:K00820	path:mmu00250	NA	b
NM_001160012	14620	Gjb3	mmu:14620	ko:K07622	NA	NA	b
NM_008131	14645	Glul	mmu:14645	ko:K01915	path:mmu00220	NA	b
NM_001113383	14660	Gls	mmu:14660	ko:K01425	path:mmu00220	NA	b
NM_008135	14664	Slc6a9	mmu:14664	ko:K05038	NA	NA	b
NM_010299	14667	Gm2a	mmu:14667	ko:K12383	path:mmu04142	NA	b
NM_008142	14688	Gnb1	mmu:14688	ko:K04536	path:mmu04014	NA	b
NM_008143	14694	Rack1	mmu:14694	ko:K14753	path:mmu05162	NA	b
NM_001177558	14701	Gng12	mmu:14701	ko:K04347	path:mmu04010	NA	b
NM_010318	14707	Gng5	mmu:14707	ko:K04542	path:mmu04014	NA	b
NM_010325	14719	Got2	mmu:14719	ko:K14455	path:mmu00220	NA	b
NM_013533	14788	Gpr162	mmu:14788	ko:K08440	NA	NA	b
NM_008168	14809	Grik5	mmu:14809	ko:K05205	path:mmu04080	NA	b
NM_001130008	14852	Gspt1	mmu:14852	ko:K03267	path:mmu03015	NA	b
NM_008180	14854	Gss	mmu:14854	ko:K01920	path:mmu00270	md:mmu_M00118	b
NM_010357	14860	Gsta4	mmu:14860	ko:K00799	path:mmu00480	NA	b
NM_008185	14871	Gstt1	mmu:14871	ko:K00799	path:mmu00480	NA	b
NM_010362	14873	Gsto1	mmu:14873	ko:K00799	path:mmu00480	NA	b
NM_001080746	14886	Gtf2i	mmu:14886	ko:K03121	path:mmu03022	NA	b
NM_030678	14936	Gys1	mmu:14936	ko:K00693	path:mmu00500	NA	b
NM_013545	15170	Ptpn6	mmu:15170	ko:K05697	path:mmu04520	NA	b
NM_008231	15191	Hdgf	mmu:15191	ko:K16641	NA	NA	b
NM_010424	15216	Hfe	mmu:15216	NA	NA	NA	b
NM_008250	15284	Hlx	mmu:15284	ko:K09339	NA	NA	b
NM_001048061	15384	Hnrnpab	mmu:15384	ko:K13044	NA	NA	b
NM_152803	15442	Hpse	mmu:15442	ko:K07964	path:mmu00531	md:mmu_M00078	b
NM_008278	15446	Hpgd	mmu:15446	ko:K00069	path:mmu05202	NA	b
NM_021877	15460	Hr	mmu:15460	ko:K00478	NA	NA	b
NM_001130444	15461	Hras	mmu:15461	ko:K02833	path:mmu01521	NA	b
NM_010472	15463	Agfg1	mmu:15463	ko:K15044	path:mmu05164	NA	b
NM_008302	15516	Hsp90ab1	mmu:15516	ko:K04079	path:mmu04141	NA	b
NM_008303	15528	Hspe1	mmu:15528	ko:K04078	NA	NA	b
NM_008319	15898	Icam5	mmu:15898	ko:K06769	NA	NA	b
NM_010495	15901	Id1	mmu:15901	ko:K04680	path:mmu04015	NA	b
NM_031156	15925	Ide	mmu:15925	ko:K01408	path:mmu05010	NA	b
NM_013562	15982	Ifrd1	mmu:15982	NA	NA	NA	b
NM_010518	16011	Igfbp5	mmu:16011	NA	NA	NA	b
NM_008344	16012	Igfbp6	mmu:16012	NA	NA	NA	b
NM_001042605	16149	Cd74	mmu:16149	ko:K06505	path:mmu04612	NA	b
NM_008348	16154	Il10ra	mmu:16154	ko:K05134	path:mmu04060	NA	b
NM_008354	16162	Il12rb2	mmu:16162	ko:K05064	path:mmu04060	NA	b
NM_001254747	16168	Il15	mmu:16168	ko:K05433	path:mmu04060	NA	b
NM_010553	16174	Il18rap	mmu:16174	ko:K05174	path:mmu04060	NA	b
NM_013563	16186	Il2rg	mmu:16186	ko:K05070	path:mmu04060	NA	b
NM_008377	16206	Lrig1	mmu:16206	NA	NA	NA	b
NM_008379	16211	Kpnb1	mmu:16211	ko:K14293	path:mmu03013	NA	b
NM_008392	16365	Irg1	mmu:16365	ko:K17724	NA	NA	b
NM_010579	16418	Eif6	mmu:16418	ko:K03264	path:mmu03008	NA	b
NM_010582	16425	Itih2	mmu:16425	ko:K19015	NA	NA	b
NM_080553	16440	Itpr3	mmu:16440	ko:K04960	path:mmu04020	NA	b
NM_172647	16456	F11r	mmu:16456	ko:K06089	path:mmu04514	NA	b
NM_001205043	16468	Jarid2	mmu:16468	ko:K11478	path:mmu04550	NA	b
NM_013568	16494	Kcna6	mmu:16494	ko:K04879	NA	NA	b
NM_019697	16508	Kcnd2	mmu:16508	ko:K04892	path:mmu04726	NA	b
NM_008425	16518	Kcnj2	mmu:16518	ko:K04996	path:mmu04725	NA	b
NM_008438	16545	Kera	mmu:16545	ko:K08123	NA	NA	b
NM_008448	16573	Kif5b	mmu:16573	ko:K10396	path:mmu04144	NA	b
NM_008449	16574	Kif5c	mmu:16574	ko:K10396	path:mmu04144	NA	b
NM_010637	16600	Klf4	mmu:16600	ko:K17846	path:mmu04550	NA	b
NM_008466	16648	Kpna3	mmu:16648	NA	NA	NA	b
NM_008467	16649	Kpna4	mmu:16649	NA	NA	NA	b
NM_010656	16651	Sspn	mmu:16651	NA	NA	NA	b
NM_021284	16653	Kras	mmu:16653	ko:K07827	path:mmu01521	NA	b
NM_008471	16669	Krt19	mmu:16669	ko:K07604	NA	NA	b
NM_008478	16728	L1cam	mmu:16728	ko:K06550	path:mmu04360	NA	b
NM_010678	16764	Aff3	mmu:16764	ko:K15195	NA	NA	b
NM_010680	16774	Lama3	mmu:16774	ko:K06240	path:mmu01100	NA	b
NM_008485	16782	Lamc2	mmu:16782	ko:K06246	path:mmu04151	NA	b
NM_010696	16822	Lcp2	mmu:16822	ko:K07361	path:mmu04015	NA	b
NM_001077398	16826	Ldb2	mmu:16826	NA	NA	NA	b
NM_008495	16852	Lgals1	mmu:16852	ko:K06830	NA	NA	b
NM_001145953	16854	Lgals3	mmu:16854	ko:K06831	NA	NA	b
NM_001111100	16889	Lipa	mmu:16889	ko:K01052	path:mmu00100	NA	b
NM_010720	16891	Lipg	mmu:16891	ko:K01046	path:mmu00561	md:mmu_M00098	b
NM_008511	16970	Lrmp	mmu:16970	NA	NA	NA	b
NM_013587	16976	Lrpap1	mmu:16976	NA	NA	NA	b
NM_001271709	16981	Lrrn3	mmu:16981	NA	NA	NA	b
NM_019391	16985	Lsp1	mmu:16985	ko:K14957	path:mmu05152	NA	b
NM_008528	17060	Blnk	mmu:17060	ko:K07371	path:mmu04064	NA	b
NM_013825	17076	Ly75	mmu:17076	ko:K06559	NA	NA	b
NM_008533	17079	Cd180	mmu:17079	ko:K06555	NA	NA	b
NM_010743	17082	Il1rl1	mmu:17082	ko:K05171	NA	NA	b
NM_025281	17089	Lyar	mmu:17089	ko:K15263	NA	NA	b
NM_008536	17112	Tm4sf1	mmu:17112	NA	NA	NA	b
NM_010751	17119	Mxd1	mmu:17119	ko:K09114	NA	NA	b
NM_010766	17167	Marco	mmu:17167	ko:K13884	path:mmu04145	NA	b
NM_008555	17174	Masp1	mmu:17174	ko:K03992	path:mmu04610	NA	b
NM_013592	17183	Matn4	mmu:17183	NA	NA	NA	b
NM_008572	17231	Mcpt8	mmu:17231	NA	NA	NA	b
NM_010798	17319	Mif	mmu:17319	ko:K07253	path:mmu00350	NA	b
NM_001113198	17342	Mitf	mmu:17342	ko:K09455	path:mmu04380	NA	b
NM_010806	17356	Mllt4	mmu:17356	ko:K05702	path:mmu04014	NA	b
NM_019724	17389	Mmp16	mmu:17389	ko:K07996	path:mmu05206	NA	b
NM_008617	17448	Mdh2	mmu:17448	ko:K00026	path:mmu00020	md:mmu_M00009	b
NM_010819	17474	Clec4d	mmu:17474	ko:K10058	NA	NA	b
NM_001205330	17758	Map4	mmu:17758	ko:K10431	NA	NA	b
NM_010837	17760	Map6	mmu:17760	ko:K10432	NA	NA	b
NM_001042743	17776	Mast2	mmu:17776	ko:K08789	NA	NA	b
NM_008651	17864	Mybl1	mmu:17864	ko:K09421	path:mmu05166	NA	b
NM_008654	17872	Ppp1r15a	mmu:17872	ko:K14019	path:mmu04141	NA	b
NM_008655	17873	Gadd45b	mmu:17873	ko:K04402	path:mmu04010	NA	b
NM_053214	17916	Myo1f	mmu:17916	ko:K10356	NA	NA	b
NM_010877	17970	Ncf2	mmu:17970	ko:K08010	path:mmu04145	NA	b
NM_008677	17972	Ncf4	mmu:17972	ko:K08012	path:mmu04145	NA	b
NM_010880	17975	Ncl	mmu:17975	ko:K11294	NA	NA	b
NM_008686	18023	Nfe2l1	mmu:18023	ko:K09040	NA	NA	b
NM_010905	18027	Nfia	mmu:18027	ko:K09168	NA	NA	b
NM_001113210	18028	Nfib	mmu:18028	ko:K09169	NA	NA	b
NM_010910	18039	Nefl	mmu:18039	ko:K04572	path:mmu05014	NA	b
NM_008691	18040	Nefm	mmu:18040	ko:K04573	path:mmu05014	NA	b
NM_013609	18049	Ngf	mmu:18049	ko:K02582	path:mmu04010	NA	b
NM_008704	18102	Nme1	mmu:18102	ko:K00940	path:mmu00230	md:mmu_M00049	b
NM_008705	18103	Nme2	mmu:18103	ko:K00940	path:mmu00230	md:mmu_M00049	b
NM_008707	18107	Nmt1	mmu:18107	ko:K00671	NA	NA	b
NM_010924	18113	Nnmt	mmu:18113	ko:K00541	path:mmu00760	NA	b
NM_008723	18150	Npm3	mmu:18150	ko:K11278	NA	NA	b
NM_013612	18173	Slc11a1	mmu:18173	ko:K12347	path:mmu04142	NA	b
NM_008745	18212	Ntrk2	mmu:18212	ko:K04360	path:mmu04010	NA	b
NM_008748	18218	Dusp8	mmu:18218	ko:K04459	path:mmu04010	NA	b
NM_008750	18230	Nxn	mmu:18230	ko:K17609	NA	NA	b
NM_008760	18295	Ogn	mmu:18295	ko:K08126	NA	NA	b
NM_008764	18383	Tnfrsf11b	mmu:18383	ko:K05148	path:mmu04060	NA	b
NM_011014	18391	Sigmar1	mmu:18391	ko:K20719	NA	NA	b
NM_008770	18417	Cldn11	mmu:18417	ko:K06087	path:mmu04514	NA	b
NM_016776	18432	Mybbp1a	mmu:18432	ko:K02331	NA	NA	b
NM_008772	18441	P2ry1	mmu:18441	ko:K04270	path:mmu04015	NA	b
NM_008774	18458	Pabpc1	mmu:18458	ko:K13126	path:mmu03013	NA	b
NM_013626	18484	Pam	mmu:18484	ko:K00504	NA	NA	b
NM_008808	18590	Pdgfa	mmu:18590	ko:K04359	path:mmu01521	NA	b
NM_133667	18604	Pdk2	mmu:18604	ko:K00898	NA	NA	b
NM_008815	18612	Etv4	mmu:18612	ko:K15592	path:mmu05202	NA	b
NM_008823	18636	Cfp	mmu:18636	ko:K15412	path:mmu05168	NA	b
NM_008826	18641	Pfkl	mmu:18641	ko:K00850	path:mmu00010	md:mmu_M00001	b
NM_011074	18647	Cdk14	mmu:18647	ko:K08821	path:mmu05202	NA	b
NM_008830	18670	Abcb4	mmu:18670	ko:K05659	path:mmu02010	NA	b
NM_011077	18675	Phex	mmu:18675	ko:K08636	NA	NA	b
NM_008838	18701	Pigf	mmu:18701	ko:K05287	path:mmu00563	md:mmu_M00065	b
NM_008847	18720	Pip5k1a	mmu:18720	ko:K00889	path:mmu00562	md:mmu_M00130	b
NM_011089	18725	Pira2	mmu:18725	ko:K06512	path:mmu04380	NA	b
NM_011090	18726	Lilra6	mmu:18726	ko:K06512	path:mmu04380	NA	b
NM_011095	18733	Pirb	mmu:18733	ko:K06512	path:mmu04380	NA	b
NM_011099	18746	Pkm	mmu:18746	ko:K00873	path:mmu00010	md:mmu_M00001	b
NM_011100	18749	Prkacb	mmu:18749	ko:K04345	path:mmu01522	md:mmu_M00695	b
NM_008856	18755	Prkch	mmu:18755	ko:K18051	path:mmu04270	NA	b
NM_172695	18786	Plaa	mmu:18786	ko:K14018	path:mmu04141	NA	b
NM_008874	18797	Plcb3	mmu:18797	ko:K05858	path:mmu00562	md:mmu_M00130	b
NM_011119	18813	Pa2g4	mmu:18813	NA	NA	NA	b
NM_011125	18830	Pltp	mmu:18830	ko:K08761	path:mmu03320	NA	b
NM_008889	18938	Ppp1r14b	mmu:18938	ko:K17555	NA	NA	b
NM_001163554	18987	Pou2f2	mmu:18987	ko:K09364	NA	NA	b
NM_001127330	19016	Pparg	mmu:19016	ko:K08530	path:mmu03320	NA	b
NM_008905	19024	Ppfibp2	mmu:19024	NA	NA	NA	b
NM_008908	19038	Ppic	mmu:19038	ko:K09563	NA	NA	b
NM_011150	19039	Lgals3bp	mmu:19039	ko:K17300	NA	NA	b
NM_011156	19072	Prep	mmu:19072	ko:K01322	path:mmu04614	NA	b
NM_008926	19092	Prkg2	mmu:19092	ko:K19477	path:mmu04022	NA	b
NM_011184	19167	Psma3	mmu:19167	ko:K02727	path:mmu03050	md:mmu_M00337	b
NM_011186	19173	Psmb5	mmu:19173	ko:K02737	path:mmu03050	md:mmu_M00340	b
NM_011192	19192	Psme3	mmu:19192	ko:K06698	path:mmu03050	NA	b
NM_001077363	19205	Ptbp1	mmu:19205	ko:K13218	NA	NA	b
NM_001136079	19219	Ptger4	mmu:19219	ko:K04261	path:mmu04080	NA	b
NM_001039392	19240	Tmsb10	mmu:19240	ko:K13785	NA	NA	b
NM_011200	19243	Ptp4a1	mmu:19243	ko:K18041	NA	NA	b
NM_001109992	19247	Ptpn11	mmu:19247	ko:K07293	path:mmu04014	NA	b
NM_011204	19249	Ptpn13	mmu:19249	ko:K02374	path:mmu04210	NA	b
NM_011206	19253	Ptpn18	mmu:19253	ko:K18024	NA	NA	b
NM_029928	19263	Ptprb	mmu:19263	ko:K05694	path:mmu04520	NA	b
NM_001111316	19264	Ptprc	mmu:19264	ko:K06478	path:mmu04514	NA	b
NM_011211	19266	Ptprd	mmu:19266	ko:K06777	NA	NA	b
NM_008982	19271	Ptprj	mmu:19271	ko:K05698	path:mmu04520	NA	b
NM_008985	19275	Ptprn	mmu:19275	ko:K07817	path:mmu04940	NA	b
NM_001164402	19277	Ptpro	mmu:19277	ko:K18035	NA	NA	b
NM_009008	19354	Rac2	mmu:19354	ko:K07860	path:mmu04010	NA	b
NM_009391	19384	Ran	mmu:19384	ko:K07936	path:mmu03008	NA	b
NM_019733	19663	Rbpms	mmu:19663	NA	NA	NA	b
NM_009036	19668	Rbpjl	mmu:19668	ko:K06053	path:mmu04330	md:mmu_M00682	b
NM_011261	19699	Reln	mmu:19699	ko:K06249	path:mmu04151	NA	b
NM_011278	19822	Rnf4	mmu:19822	NA	NA	NA	b
NM_009099	20128	Trim30a	mmu:20128	NA	NA	NA	b
NM_013649	20187	Ryk	mmu:20187	ko:K05128	path:mmu04360	NA	b
NM_011313	20200	S100a6	mmu:20200	NA	NA	NA	b
NM_009129	20254	Scg2	mmu:20254	NA	NA	NA	b
NM_025285	20257	Stmn2	mmu:20257	NA	NA	NA	b
NM_198885	20289	Scx	mmu:20289	NA	NA	NA	b
NM_016960	20297	Ccl20	mmu:20297	ko:K14625	path:mmu04060	NA	b
NM_021443	20307	Ccl8	mmu:20307	ko:K16596	path:mmu04060	NA	b
NM_011338	20308	Ccl9	mmu:20308	ko:K05510	path:mmu04060	NA	b
NM_021704	20315	Cxcl12	mmu:20315	ko:K10031	path:mmu04060	NA	b
NM_146126	20322	Sord	mmu:20322	ko:K00008	path:mmu00040	md:mmu_M00014	b
NM_138741	20324	Sdpr	mmu:20324	NA	NA	NA	b
NM_009150	20341	Selenbp1	mmu:20341	ko:K17285	NA	NA	b
NM_001281880	20354	Sema4d	mmu:20354	ko:K06521	path:mmu04360	NA	b
NM_018744	20358	Sema6a	mmu:20358	ko:K06842	path:mmu04360	NA	b
NM_001272024	20360	Sema6c	mmu:20360	ko:K06842	path:mmu04360	NA	b
NM_011355	20375	Spi1	mmu:20375	ko:K09438	path:mmu04380	NA	b
NM_001130191	20392	Sgce	mmu:20392	NA	NA	NA	b
NM_001161845	20393	Sgk1	mmu:20393	ko:K13302	path:mmu04068	NA	b
NM_009183	20452	St8sia4	mmu:20452	ko:K06614	NA	NA	b
NM_011383	20475	Six5	mmu:20475	ko:K19474	NA	NA	b
NM_009192	20491	Sla	mmu:20491	NA	NA	NA	b
NM_011390	20499	Slc12a7	mmu:20499	ko:K13627	path:mmu04966	NA	b
NM_148938	20512	Slc1a3	mmu:20512	ko:K05614	path:mmu04724	NA	b
NM_009200	20513	Slc1a6	mmu:20513	ko:K05617	path:mmu04724	NA	b
NM_011394	20516	Slc20a2	mmu:20516	ko:K14640	NA	NA	b
NM_011408	20556	Slfn2	mmu:20556	NA	NA	NA	b
NM_178804	20563	Slit2	mmu:20563	ko:K06839	path:mmu04360	NA	b
NM_001042451	20617	Snca	mmu:20617	ko:K04528	path:mmu05010	NA	b
NM_011436	20660	Sorl1	mmu:20660	NA	NA	NA	b
NM_013673	20684	Sp100	mmu:20684	ko:K15413	path:mmu05168	NA	b
NM_001172472	20698	Sphk1	mmu:20698	ko:K04718	path:mmu00600	md:mmu_M00100	b
NM_011452	20706	Serpinb9b	mmu:20706	ko:K13963	path:mmu05146	NA	b
NM_011459	20725	Serpinb8	mmu:20725	ko:K13965	NA	NA	b
NM_001204201	20750	Spp1	mmu:20750	ko:K06250	path:mmu04151	NA	b
NM_009272	20810	Srm	mmu:20810	ko:K00797	path:mmu00270	md:mmu_M00034	b
NM_009277	20821	Trim21	mmu:20821	ko:K10651	path:mmu05322	NA	b
NM_009287	20866	Stim1	mmu:20866	ko:K16059	path:mmu04020	NA	b
NM_016737	20867	Stip1	mmu:20867	ko:K09553	path:mmu05020	NA	b
NM_133670	20887	Sult1a1	mmu:20887	ko:K01014	path:mmu05204	NA	b
NM_011499	20901	Strap	mmu:20901	ko:K13137	path:mmu03013	md:mmu_M00426	b
NM_011508	20918	Eif1	mmu:20918	ko:K03113	path:mmu03013	NA	b
NM_001113353	20975	Synj2	mmu:20975	ko:K20279	path:mmu00562	NA	b
NM_011541	21399	Tcea1	mmu:21399	ko:K03145	NA	NA	b
NM_011542	21401	Tcea3	mmu:21401	NA	NA	NA	b
NM_011546	21417	Zeb1	mmu:21417	ko:K09299	path:mmu05202	NA	b
NM_031198	21426	Tfec	mmu:21426	ko:K15591	NA	NA	b
NM_013686	21454	Tcp1	mmu:21454	ko:K09493	NA	NA	b
NM_001166584	21676	Tead1	mmu:21676	ko:K09448	path:mmu04390	md:mmu_M00683	b
NM_017376	21685	Tef	mmu:21685	ko:K09058	NA	NA	b
NM_134101	21762	Psmd2	mmu:21762	ko:K03028	path:mmu03050	md:mmu_M00341	b
NM_011574	21771	Cirh1a	mmu:21771	ko:K14548	path:mmu03008	NA	b
NM_009372	21815	Tgif1	mmu:21815	ko:K19383	path:mmu04350	NA	b
NM_013691	21827	Thbs3	mmu:21827	ko:K04659	path:mmu04145	NA	b
NM_178060	21833	Thra	mmu:21833	ko:K05547	path:mmu04080	NA	b
NM_001113417	21834	Thrb	mmu:21834	ko:K08362	path:mmu04080	NA	b
NM_009382	21838	Thy1	mmu:21838	ko:K06514	path:mmu04670	NA	b
NM_011590	21854	Timm17a	mmu:21854	ko:K17795	NA	NA	b
NM_001044384	21857	Timp1	mmu:21857	ko:K16451	path:mmu04066	NA	b
NM_009386	21872	Tjp1	mmu:21872	ko:K05701	path:mmu04520	NA	b
NM_001276445	21897	Tlr1	mmu:21897	ko:K05398	path:mmu04620	NA	b
NM_009395	21927	Tnfaip1	mmu:21927	ko:K15074	NA	NA	b
NM_009399	21934	Tnfrsf11a	mmu:21934	ko:K05147	path:mmu04060	NA	b
NM_021885	22141	Tub	mmu:22141	NA	NA	NA	b
NM_020557	22169	Cmpk2	mmu:22169	ko:K13809	path:mmu00240	md:mmu_M00052	b
NM_011662	22177	Tyrobp	mmu:22177	ko:K07992	path:mmu04380	NA	b
NM_001168469	22192	Ube2m	mmu:22192	ko:K10579	path:mmu04120	NA	b
NM_011666	22200	Uba3	mmu:22200	ko:K10686	path:mmu04120	NA	b
NM_001136085	22201	Uba1	mmu:22201	ko:K03178	path:mmu04120	NA	b
NM_019803	22213	Ube2g2	mmu:22213	ko:K04555	path:mmu04120	NA	b
NM_009462	22224	Usp10	mmu:22224	ko:K11841	NA	NA	b
NM_011671	22228	Ucp2	mmu:22228	ko:K15103	NA	NA	b
NM_013701	22236	Ugt1a2	mmu:22236	ko:K00699	path:mmu00040	md:mmu_M00014	b
NM_025352	22272	Uqcrq	mmu:22272	ko:K00418	path:mmu00190	md:mmu_M00152	b
NM_009497	22318	Vamp2	mmu:22318	ko:K13504	path:mmu04130	NA	b
NM_013703	22359	Vldlr	mmu:22359	ko:K20053	NA	NA	b
NM_009515	22376	Was	mmu:22376	ko:K05747	path:mmu04062	NA	b
NM_009525	22419	Wnt5b	mmu:22419	ko:K00444	path:mmu04150	md:mmu_M00677	b
NM_011734	22619	Siae	mmu:22619	ko:K05970	NA	NA	b
NM_001042438	22770	Zhx1	mmu:22770	NA	NA	NA	b
NM_011774	22785	Slc30a4	mmu:22785	ko:K14691	NA	NA	b
NM_009584	22791	Dnajc2	mmu:22791	ko:K09522	NA	NA	b
NM_011785	23797	Akt3	mmu:23797	ko:K04456	path:mmu01521	md:mmu_M00676	b
NM_001085376	23850	Pappa2	mmu:23850	ko:K08647	NA	NA	b
NM_011815	23880	Fyb	mmu:23880	ko:K17698	path:mmu04015	NA	b
NM_011820	23887	Ggt5	mmu:23887	ko:K18592	path:mmu00430	NA	b
NM_011824	23892	Grem1	mmu:23892	NA	NA	NA	b
NM_011854	23962	Oasl2	mmu:23962	ko:K14608	NA	NA	b
NM_001201470	23972	Papss2	mmu:23972	ko:K13811	path:mmu00230	NA	b
NM_023371	23988	Pin1	mmu:23988	ko:K09578	path:mmu04622	NA	b
NM_011874	23996	Psmc4	mmu:23996	ko:K03063	path:mmu03050	md:mmu_M00341	b
NM_011876	23999	Twf2	mmu:23999	ko:K08870	NA	NA	b
NM_001146199	24000	Ptpn21	mmu:24000	ko:K18025	NA	NA	b
NM_011882	24014	Rnasel	mmu:24014	ko:K01165	path:mmu05160	NA	b
NM_015751	24015	Abce1	mmu:24015	ko:K06174	NA	NA	b
NM_011890	24051	Sgcb	mmu:24051	ko:K12566	path:mmu05410	NA	b
NM_011915	24117	Wif1	mmu:24117	ko:K01691	path:mmu04310	NA	b
NM_011920	26357	Abcg2	mmu:26357	ko:K05681	path:mmu02010	NA	b
NM_025295	26363	Btd	mmu:26363	ko:K01435	path:mmu00780	NA	b
NM_011925	26364	Adgre5	mmu:26364	ko:K08446	NA	NA	b
NM_001159538	26382	Fgd2	mmu:26382	ko:K05721	NA	NA	b
NM_011943	26399	Map2k6	mmu:26399	ko:K04433	path:mmu04010	md:mmu_M00689	b
NM_011969	26444	Psma7	mmu:26444	ko:K02731	path:mmu03050	md:mmu_M00337	b
NM_147176	26556	Homer1	mmu:26556	ko:K15010	path:mmu04068	NA	b
NM_011986	26562	Ncdn	mmu:26562	NA	NA	NA	b
NM_013845	26563	Ror1	mmu:26563	ko:K05122	NA	NA	b
NM_001170333	26888	Clec4a2	mmu:26888	ko:K10057	NA	NA	b
NM_012010	26905	Eif2s3x	mmu:26905	ko:K03242	path:mmu03013	NA	b
NM_012027	26936	Mprip	mmu:26936	NA	NA	NA	b
NM_025298	26939	Polr3e	mmu:26939	ko:K14721	path:mmu00230	md:mmu_M00181	b
NM_012054	27052	Aoah	mmu:27052	ko:K01065	NA	NA	b
NM_001252382	27056	Irf5	mmu:27056	ko:K09446	path:mmu04620	NA	b
NM_013724	27206	Nrk	mmu:27206	ko:K16313	NA	NA	b
NM_013737	27226	Pla2g7	mmu:27226	ko:K01062	path:mmu00565	NA	b
NM_178604	27366	Txnl4a	mmu:27366	ko:K12859	path:mmu03040	md:mmu_M00354	b
NM_013767	27373	Csnk1e	mmu:27373	ko:K08960	path:mmu04068	NA	b
NM_013781	27387	Sh2d3c	mmu:27387	NA	NA	NA	b
NM_013785	27399	Ip6k1	mmu:27399	ko:K07756	path:mmu04070	NA	b
NM_030239	27405	Abcg3	mmu:27405	ko:K05682	path:mmu02010	NA	b
NM_001190443	27407	Abcf2	mmu:27407	ko:K06185	NA	NA	b
NM_001109989	27528	Nrep	mmu:27528	NA	NA	NA	b
NM_145620	27966	Rrp9	mmu:27966	ko:K14793	NA	NA	b
NM_178600	27973	Vkorc1	mmu:27973	ko:K05357	path:mmu00130	NA	b
NM_138587	27999	Fam3c	mmu:27999	NA	NA	NA	b
NM_133345	28019	Ing4	mmu:28019	ko:K11346	NA	NA	b
NM_027652	28042	Ept1	mmu:28042	ko:K00993	path:mmu00564	md:mmu_M00092	b
NM_134095	28075	Desi1	mmu:28075	NA	NA	NA	b
NM_145354	28114	Nsun2	mmu:28114	ko:K15335	NA	NA	b
NM_138599	28185	Tomm70a	mmu:28185	ko:K17768	NA	NA	b
NM_180956	29812	Ndrg3	mmu:29812	NA	NA	NA	b
NM_013876	29864	Rnf11	mmu:29864	ko:K11980	NA	NA	b
NM_013886	29877	Hdgfrp3	mmu:29877	NA	NA	NA	b
NM_080285	30785	Cttnbp2	mmu:30785	NA	NA	NA	b
NM_153547	30877	Gnl3	mmu:30877	ko:K14538	path:mmu03008	NA	b
NM_023140	30926	Glrx3	mmu:30926	NA	NA	NA	b
NM_001282044	30953	Schip1	mmu:30953	NA	NA	NA	b
NM_020272	30955	Pik3cg	mmu:30955	ko:K00922	path:mmu00562	md:mmu_M00676	b
NM_013935	30963	Hacd1	mmu:30963	ko:K10703	path:mmu00062	md:mmu_M00415	b
NM_015760	50490	Nox4	mmu:50490	NA	NA	NA	b
NM_015766	50498	Ebi3	mmu:50498	NA	NA	NA	b
NM_015776	50530	Mfap5	mmu:50530	NA	NA	NA	b
NM_001198765	50706	Postn	mmu:50706	NA	NA	NA	b
NM_015800	50766	Crim1	mmu:50766	NA	NA	NA	b
NM_015807	50773	Nt5c	mmu:50773	ko:K01081	path:mmu00230	NA	b
NM_015817	50784	Plpp2	mmu:50784	ko:K01080	path:mmu00561	md:mmu_M00089	b
NM_015818	50785	Hs6st1	mmu:50785	ko:K02514	path:mmu00534	NA	b
NM_207625	50790	Acsl4	mmu:50790	ko:K01897	path:mmu00061	md:mmu_M00086	b
NM_016965	50884	Nckap1	mmu:50884	ko:K05750	path:mmu04810	NA	b
NM_016748	51797	Ctps	mmu:51797	ko:K01937	path:mmu00240	md:mmu_M00052	b
NM_016772	51798	Ech1	mmu:51798	ko:K12663	path:mmu04146	NA	b
NM_016778	51800	Bok	mmu:51800	ko:K02561	path:mmu04215	NA	b
NM_001033525	52150	Kcnk6	mmu:52150	ko:K04917	NA	NA	b
NM_026448	52323	Klhl7	mmu:52323	ko:K10445	NA	NA	b
NM_133791	52357	Wwc2	mmu:52357	NA	NA	NA	b
NM_001009818	52398	Sept11	mmu:52398	ko:K16939	path:mmu05100	NA	b
NM_027384	52463	Tet1	mmu:52463	ko:K13097	NA	NA	b
NM_025821	52502	Carhsp1	mmu:52502	NA	NA	NA	b
NM_026631	52530	Nhp2	mmu:52530	ko:K11129	path:mmu03008	md:mmu_M00425	b
NM_134094	52589	Ncald	mmu:52589	ko:K19695	path:mmu04740	NA	b
NM_026023	52653	Nudcd2	mmu:52653	NA	NA	NA	b
NM_172631	52662	Ldlrad4	mmu:52662	NA	NA	NA	b
NM_025635	52696	Zwint	mmu:52696	ko:K19943	NA	NA	b
NM_177474	52874	Pum3	mmu:52874	ko:K14844	NA	NA	b
NM_016871	53333	Tomm40	mmu:53333	ko:K11518	path:mmu05014	NA	b
NM_016854	53412	Ppp1r3c	mmu:53412	ko:K07189	path:mmu04910	NA	b
NM_016866	53416	Stk39	mmu:53416	ko:K08835	NA	NA	b
NM_016800	53612	Vti1b	mmu:53612	ko:K08493	path:mmu04130	NA	b
NM_016678	53614	Reck	mmu:53614	ko:K17461	path:mmu05206	NA	b
NM_017379	53857	Tuba8	mmu:53857	ko:K07374	path:mmu04145	NA	b
NM_017467	54201	Zfp316	mmu:54201	ko:K09228	NA	NA	b
NM_019425	54342	Gnpnat1	mmu:54342	ko:K00621	path:mmu00520	NA	b
NM_019427	54357	Epb41l4b	mmu:54357	NA	NA	NA	b
NM_018763	54371	Chst2	mmu:54371	ko:K04745	path:mmu00533	NA	b
NM_019444	54409	Ramp2	mmu:54409	ko:K08448	path:mmu04270	NA	b
NM_019449	54445	Unc93b1	mmu:54445	NA	NA	NA	b
NM_019455	54486	Hpgds	mmu:54486	ko:K04097	path:mmu00480	NA	b
NM_018782	54598	Calcrl	mmu:54598	ko:K04577	path:mmu04080	NA	b
NM_019971	54635	Pdgfc	mmu:54635	ko:K05450	path:mmu01521	NA	b
NM_207675	54725	Cadm1	mmu:54725	ko:K06781	path:mmu04514	NA	b
NM_018868	55989	Nop58	mmu:55989	ko:K14565	path:mmu03008	NA	b
NM_019483	55994	Smad9	mmu:55994	ko:K16791	path:mmu04350	md:mmu_M00679	b
NM_019496	56068	Ammecr1	mmu:56068	NA	NA	NA	b
NM_026842	56085	Ubqln1	mmu:56085	ko:K04523	path:mmu04141	NA	b
NM_019517	56175	Bace2	mmu:56175	ko:K07747	path:mmu05010	NA	b
NM_001038613	56177	Olfm1	mmu:56177	NA	NA	NA	b
NM_019553	56200	Ddx21	mmu:56200	ko:K16911	NA	NA	b
NM_024414	56216	Stx1b	mmu:56216	ko:K08486	path:mmu04130	NA	b
NM_019586	56228	Ube2j1	mmu:56228	ko:K10578	path:mmu04120	NA	b
NM_019713	56289	Rassf1	mmu:56289	ko:K09850	path:mmu04014	NA	b
NM_019814	56295	Higd1a	mmu:56295	NA	NA	NA	b
NM_019643	56306	Fam60a	mmu:56306	NA	NA	NA	b
NM_019816	56321	Aatf	mmu:56321	ko:K14782	NA	NA	b
NM_146200	56347	Eif3c	mmu:56347	ko:K03252	path:mmu03013	NA	b
NM_019657	56348	Hsd17b12	mmu:56348	ko:K10251	path:mmu00062	md:mmu_M00415	b
NM_019826	56357	Ivd	mmu:56357	ko:K00253	path:mmu00280	md:mmu_M00036	b
NM_019736	56360	Acot9	mmu:56360	ko:K17361	NA	NA	b
NM_019831	56364	Zmym3	mmu:56364	NA	NA	NA	b
NM_019808	56376	Pdlim5	mmu:56376	NA	NA	NA	b
NM_019819	56405	Dusp14	mmu:56405	ko:K14165	NA	NA	b
NM_019702	56422	Hbs1l	mmu:56422	ko:K14416	path:mmu03015	NA	b
NM_019780	56433	Vps29	mmu:56433	ko:K18467	path:mmu04144	NA	b
NM_019682	56455	Dynll1	mmu:56455	ko:K10418	path:mmu04962	NA	b
NM_001253706	56526	Sept6	mmu:56526	ko:K16939	path:mmu05100	NA	b
NM_001164108	56532	Ripk3	mmu:56532	ko:K08847	path:mmu04623	NA	b
NM_001163780	56542	Ick	mmu:56542	ko:K08828	NA	NA	b
NM_019913	56551	Txn2	mmu:56551	ko:K03671	NA	NA	b
NM_020043	56741	Igdcc4	mmu:56741	NA	NA	NA	b
NM_019949	56791	Ube2l6	mmu:56791	ko:K04553	path:mmu04120	NA	b
NM_019992	56792	Stap1	mmu:56792	NA	NA	NA	b
NM_020270	56807	Scamp5	mmu:56807	ko:K19995	NA	NA	b
NM_020277	56843	Trpm5	mmu:56843	ko:K04980	path:mmu04742	NA	b
NM_001145960	56857	Slc37a2	mmu:56857	ko:K13783	NA	NA	b
NM_020561	57319	Smpdl3a	mmu:57319	ko:K01128	NA	NA	b
NM_020595	57329	Otor	mmu:57329	NA	NA	NA	b
NM_020606	57342	Parva	mmu:57342	ko:K06275	path:mmu04510	NA	b
NM_001042485	57439	Tmem183a	mmu:57439	NA	NA	NA	b
NM_021303	57741	Noc2l	mmu:57741	ko:K14833	NA	NA	b
NM_001199060	57750	Wdr12	mmu:57750	ko:K14863	NA	NA	b
NM_021325	57781	Cd200r1	mmu:57781	NA	NA	NA	b
NM_019636	57915	Tbc1d1	mmu:57915	ko:K18341	path:mmu04152	NA	b
NM_021377	58178	Sorcs1	mmu:58178	NA	NA	NA	b
NM_021381	58182	Prokr1	mmu:58182	ko:K08379	NA	NA	b
NM_021409	58220	Pard6b	mmu:58220	ko:K06093	path:mmu04015	NA	b
NM_001163691	58226	Cacna1h	mmu:58226	ko:K04855	path:mmu04010	NA	b
NM_153574	58909	Fam13a	mmu:58909	NA	NA	NA	b
NM_021495	58998	Pvrl3	mmu:58998	ko:K06592	path:mmu04514	NA	b
NM_021511	59014	Rrs1	mmu:59014	ko:K14852	NA	NA	b
NM_021522	59025	Usp14	mmu:59025	ko:K11843	NA	NA	b
NM_021526	59029	Psmd14	mmu:59029	ko:K03030	path:mmu03050	md:mmu_M00341	b
NM_021534	59038	Pxmp4	mmu:59038	ko:K13350	path:mmu04146	NA	b
NM_021551	59049	Slc22a17	mmu:59049	ko:K08213	NA	NA	b
NM_021566	59091	Jph2	mmu:59091	ko:K19530	NA	NA	b
NM_021567	59092	Pcbp4	mmu:59092	ko:K13162	NA	NA	b
NM_021793	60455	Tmem8	mmu:60455	NA	NA	NA	b
NM_001110807	60594	Capn12	mmu:60594	ko:K04740	NA	NA	b
NM_021896	60596	Gucy1a3	mmu:60596	ko:K12318	path:mmu00230	md:mmu_M00694	b
NM_022030	64051	Sv2a	mmu:64051	ko:K06258	path:mmu04512	NA	b
NM_001146217	64075	Smoc1	mmu:64075	NA	NA	NA	b
NM_022416	64293	Stk32b	mmu:64293	ko:K08793	NA	NA	b
NM_001285800	64424	Polr1e	mmu:64424	ko:K03005	path:mmu00230	md:mmu_M00182	b
NM_022723	64706	Scube1	mmu:64706	NA	NA	NA	b
NM_001193659	64945	Cldn12	mmu:64945	NA	NA	NA	b
NM_023053	65960	Twsg1	mmu:65960	NA	NA	NA	b
NM_025336	66075	Chchd3	mmu:66075	ko:K17563	NA	NA	b
NM_025380	66143	Eef1e1	mmu:66143	ko:K15439	NA	NA	b
NM_175103	66162	Bola2	mmu:66162	NA	NA	NA	b
NM_025391	66164	Nip7	mmu:66164	ko:K07565	NA	NA	b
NM_025443	66249	Pno1	mmu:66249	ko:K11884	NA	NA	b
NM_025460	66271	Tmem126a	mmu:66271	ko:K18157	NA	NA	b
NM_025546	66409	Rsl1d1	mmu:66409	ko:K14775	NA	NA	b
NM_025557	66425	Pcp4l1	mmu:66425	NA	NA	NA	b
NM_025558	66427	Cyb5b	mmu:66427	NA	NA	NA	b
NM_025596	66494	Prelid1	mmu:66494	NA	NA	NA	b
NM_025615	66523	2810004N23Rik	mmu:66523	NA	NA	NA	b
NM_025943	66573	Dzip1	mmu:66573	ko:K16470	NA	NA	b
NM_001168578	66684	Tceal8	mmu:66684	NA	NA	NA	b
NM_025779	66815	Ccdc109b	mmu:66815	NA	NA	NA	b
NM_025796	66845	Mrpl33	mmu:66845	ko:K02913	path:mmu03010	NA	b
NM_198294	66860	Tanc1	mmu:66860	NA	NA	NA	b
NM_025809	66864	Clec14a	mmu:66864	ko:K17528	NA	NA	b
NM_025833	66898	Baiap2l1	mmu:66898	ko:K20127	NA	NA	b
NM_024433	66902	Mtap	mmu:66902	ko:K00772	path:mmu00270	md:mmu_M00034	b
NM_025846	66922	Rras2	mmu:66922	ko:K07830	path:mmu04010	NA	b
NM_025860	66942	Ddx18	mmu:66942	ko:K13179	NA	NA	b
NM_024185	66960	Fam188a	mmu:66960	NA	NA	NA	b
NM_024434	66988	Lap3	mmu:66988	ko:K11142	path:mmu00330	NA	b
NM_024189	67057	Yaf2	mmu:67057	ko:K11468	NA	NA	b
NM_025942	67059	Ola1	mmu:67059	ko:K19788	NA	NA	b
NM_025945	67065	Polr3d	mmu:67065	ko:K03026	path:mmu00230	md:mmu_M00181	b
NM_025951	67073	Pi4k2b	mmu:67073	ko:K13711	path:mmu00562	md:mmu_M00130	b
NM_024193	67134	Nop56	mmu:67134	ko:K14564	path:mmu03008	NA	b
NM_026007	67160	Eef1g	mmu:67160	ko:K03233	path:mmu05134	NA	b
NM_026027	67199	Pfdn1	mmu:67199	ko:K09548	NA	NA	b
NM_026033	67210	Gatad1	mmu:67210	NA	NA	NA	b
NM_026081	67298	Gprasp1	mmu:67298	NA	NA	NA	b
NM_026116	67378	Bbs2	mmu:67378	ko:K16747	NA	NA	b
NM_026124	67388	1110008F13Rik	mmu:67388	NA	NA	NA	b
NM_026142	67419	3632451O06Rik	mmu:67419	NA	NA	NA	b
NM_026170	67458	Ergic1	mmu:67458	ko:K20365	NA	NA	b
NM_001170433	67533	Ppfibp1	mmu:67533	NA	NA	NA	b
NM_053083	67573	Loxl4	mmu:67573	ko:K00280	NA	NA	b
NM_026271	67606	Fibin	mmu:67606	NA	NA	NA	b
NM_026279	67621	Bend5	mmu:67621	NA	NA	NA	b
NM_026280	67622	Mxra7	mmu:67622	NA	NA	NA	b
NM_026316	67689	Aldh3b1	mmu:67689	ko:K00129	path:mmu00010	NA	b
NM_152894	67724	Pop1	mmu:67724	ko:K01164	path:mmu03008	NA	b
NM_026341	67725	Nudt13	mmu:67725	NA	NA	NA	b
NM_026352	67738	Ppid	mmu:67738	ko:K05864	NA	NA	b
NM_023386	67775	Rtp4	mmu:67775	NA	NA	NA	b
NM_026376	67784	Plxnd1	mmu:67784	ko:K06822	NA	NA	b
NM_001199151	67847	Sncaip	mmu:67847	ko:K04558	path:mmu05012	NA	b
NM_026438	67895	Ppa1	mmu:67895	ko:K01507	path:mmu00190	NA	b
NM_026439	67896	Ccdc80	mmu:67896	NA	NA	NA	b
NM_026453	67920	Mak16	mmu:67920	ko:K14831	NA	NA	b
NM_026456	67923	Tceb1	mmu:67923	ko:K03872	path:mmu04066	md:mmu_M00383	b
NM_026464	67936	Wdr55	mmu:67936	NA	NA	NA	b
NM_026467	67941	Rps27l	mmu:67941	ko:K02978	path:mmu03010	md:mmu_M00177	b
NM_026483	67973	Mphosph10	mmu:67973	ko:K14559	path:mmu03008	NA	b
NM_026509	68016	Murc	mmu:68016	NA	NA	NA	b
NM_026531	68048	Aen	mmu:68048	ko:K18340	NA	NA	b
NM_026532	68051	Nutf2	mmu:68051	NA	NA	NA	b
NM_026550	68083	Pak1ip1	mmu:68083	ko:K14830	NA	NA	b
NM_026572	68133	Gcsh	mmu:68133	ko:K02437	path:mmu00260	NA	b
NM_026582	68151	Wls	mmu:68151	NA	NA	NA	b
NM_194355	68166	Spire1	mmu:68166	ko:K02098	path:mmu04320	NA	b
NM_026603	68184	Denr	mmu:68184	NA	NA	NA	b
NM_133925	68272	Rbm28	mmu:68272	ko:K14573	path:mmu03008	NA	b
NM_197982	68278	Ddx39	mmu:68278	ko:K13182	NA	NA	b
NM_026656	68279	Mcoln2	mmu:68279	ko:K04993	NA	NA	b
NM_026672	68312	Gstm7	mmu:68312	ko:K00799	path:mmu00480	NA	b
NM_026674	68318	Aph1c	mmu:68318	ko:K06172	path:mmu04330	md:mmu_M00682	b
NM_133186	68428	Steap3	mmu:68428	ko:K10142	path:mmu04115	NA	b
NM_001276444	68526	Gpr155	mmu:68526	NA	NA	NA	b
NM_194054	68585	Rtn4	mmu:68585	ko:K20720	path:mmu05010	NA	b
NM_026779	68591	Mocos	mmu:68591	ko:K15631	NA	NA	b
NM_026820	68713	Ifitm1	mmu:68713	ko:K19831	path:mmu04662	NA	b
NM_001081185	68794	Flnc	mmu:68794	ko:K04437	path:mmu04010	NA	b
NM_001080932	68837	Foxk2	mmu:68837	ko:K09404	NA	NA	b
NM_001033145	68861	1190002N15Rik	mmu:68861	NA	NA	NA	b
NM_026880	68943	Pink1	mmu:68943	ko:K05688	path:mmu05012	NA	b
NM_021336	68981	Snrpa1	mmu:68981	ko:K11092	path:mmu03040	md:mmu_M00352	b
NM_001102563	69017	Prrt2	mmu:69017	NA	NA	NA	b
NM_026932	69072	Ebna1bp2	mmu:69072	ko:K14823	NA	NA	b
NM_178616	69077	Psmd11	mmu:69077	ko:K03036	path:mmu03050	md:mmu_M00341	b
NM_026934	69082	Zc3h15	mmu:69082	NA	NA	NA	b
NM_026940	69101	Ydjc	mmu:69101	NA	NA	NA	b
NM_027000	69237	Gtpbp4	mmu:69237	ko:K06943	path:mmu03008	NA	b
NM_027008	69259	Kctd5	mmu:69259	NA	NA	NA	b
NM_027109	69537	Dnase1l1	mmu:69537	ko:K11995	NA	NA	b
NM_054041	69538	Antxr1	mmu:69538	NA	NA	NA	b
NM_175149	69551	2310022B05Rik	mmu:69551	NA	NA	NA	b
NM_133714	69612	Kansl2	mmu:69612	ko:K18401	NA	NA	b
NM_145131	69617	Pitrm1	mmu:69617	ko:K06972	NA	NA	b
NM_029653	69635	Dapk1	mmu:69635	ko:K08803	path:mmu05200	NA	b
NM_001040111	69710	Arap1	mmu:69710	ko:K18439	path:mmu04144	NA	b
NM_023525	69719	Cad	mmu:69719	ko:K11540	path:mmu00240	md:mmu_M00051	b
NM_027206	69769	Tnfaip8l2	mmu:69769	NA	NA	NA	b
NM_178051	69821	Mterf4	mmu:69821	ko:K15032	NA	NA	b
NM_023536	69902	Mrto4	mmu:69902	ko:K14815	NA	NA	b
NM_027275	69956	Ptcd3	mmu:69956	ko:K17659	NA	NA	b
NM_001146057	70025	Acot7	mmu:70025	ko:K17360	path:mmu00062	NA	b
NM_175155	70097	Sash1	mmu:70097	NA	NA	NA	b
NM_027334	70152	Mettl7a1	mmu:70152	NA	NA	NA	b
NM_027338	70160	Vps36	mmu:70160	ko:K12190	path:mmu04144	md:mmu_M00410	b
NM_027342	70186	Fam162a	mmu:70186	NA	NA	NA	b
NM_028177	70316	Ndufab1	mmu:70316	ko:K03955	path:mmu00190	md:mmu_M00146	b
NM_001110337	70355	Gprc5c	mmu:70355	ko:K04620	NA	NA	b
NM_027399	70358	Steap1	mmu:70358	ko:K14737	path:mmu04978	NA	b
NM_024237	70370	Fbln7	mmu:70370	ko:K17342	NA	NA	b
NM_023579	70572	Ipo5	mmu:70572	ko:K20222	NA	NA	b
NM_080558	70599	Ssfa2	mmu:70599	NA	NA	NA	b
NM_027480	70615	Ankrd24	mmu:70615	NA	NA	NA	b
NM_027513	70699	Nup205	mmu:70699	ko:K14310	path:mmu03013	md:mmu_M00427	b
NM_001081205	70701	Nipal1	mmu:70701	NA	NA	NA	b
NM_001142701	70719	Hmha1	mmu:70719	ko:K20644	NA	NA	b
NM_001039352	70769	Nolc1	mmu:70769	NA	NA	NA	b
NM_001003909	70797	Ankib1	mmu:70797	ko:K11967	NA	NA	b
NM_001199484	70984	4931406C07Rik	mmu:70984	NA	NA	NA	b
NM_027667	71085	Arhgap19	mmu:71085	ko:K20640	NA	NA	b
NM_027760	71323	Rassf8	mmu:71323	ko:K09855	NA	NA	b
NM_001081224	71373	Prr16	mmu:71373	NA	NA	NA	b
NM_027823	71544	Arhgap42	mmu:71544	ko:K20651	NA	NA	b
NM_023608	71584	Gdpd2	mmu:71584	ko:K01124	NA	NA	b
NM_027840	71607	Snx20	mmu:71607	ko:K17931	NA	NA	b
NM_001114312	71653	Shtn1	mmu:71653	NA	NA	NA	b
NM_024243	71665	Fuca1	mmu:71665	ko:K01206	path:mmu00511	NA	b
NM_027860	71675	0610010F05Rik	mmu:71675	NA	NA	NA	b
NM_027872	71706	Slc46a3	mmu:71706	ko:K20840	NA	NA	b
NM_001163645	71720	Osbpl3	mmu:71720	ko:K20463	NA	NA	b
NM_027924	71785	Pdgfd	mmu:71785	ko:K05450	path:mmu01521	NA	b
NM_027950	71839	Osgin1	mmu:71839	NA	NA	NA	b
NM_170591	71844	Nupl1	mmu:71844	ko:K14307	path:mmu03013	md:mmu_M00427	b
NM_027988	71893	Noxo1	mmu:71893	ko:K17934	NA	NA	b
NM_133739	71929	Tmem123	mmu:71929	NA	NA	NA	b
NM_133740	71974	Prmt3	mmu:71974	ko:K11436	NA	NA	b
NM_028032	71978	Ppp2r2a	mmu:71978	ko:K04354	path:mmu03015	NA	b
NM_028044	71994	Cnn3	mmu:71994	NA	NA	NA	b
NM_028077	72056	1810055G02Rik	mmu:72056	NA	NA	NA	b
NM_001039088	72124	Seh1l	mmu:72124	ko:K14299	path:mmu03013	md:mmu_M00427	b
NM_028116	72135	Pygo1	mmu:72135	NA	NA	NA	b
NM_028130	72154	Zfp157	mmu:72154	ko:K09228	NA	NA	b
NM_028189	72297	B3gnt3	mmu:72297	ko:K07970	path:mmu00601	NA	b
NM_028195	72318	Cyth4	mmu:72318	ko:K18441	path:mmu04072	NA	b
NM_028198	72322	Xpo5	mmu:72322	ko:K14289	path:mmu03013	NA	b
NM_028235	72421	Ttc30b	mmu:72421	ko:K19683	NA	NA	b
NM_028244	72462	Rrp1b	mmu:72462	ko:K14849	NA	NA	b
NM_028245	72465	Zfp131	mmu:72465	NA	NA	NA	b
NM_001114332	72472	Slc16a10	mmu:72472	ko:K08187	path:mmu04919	NA	b
NM_030203	72480	Tspyl4	mmu:72480	ko:K11287	NA	NA	b
NM_028258	72507	Dzip1l	mmu:72507	ko:K16470	NA	NA	b
NM_001114334	72508	Rps6kb1	mmu:72508	ko:K04688	path:mmu01521	NA	b
NM_175639	72515	Wdr43	mmu:72515	ko:K14546	path:mmu03008	NA	b
NM_028306	72630	Hspa12b	mmu:72630	NA	NA	NA	b
NM_181650	72843	Prdm4	mmu:72843	ko:K12463	path:mmu04722	NA	b
NM_028375	72865	Cxx1c	mmu:72865	NA	NA	NA	b
NM_001007570	73095	Slc25a42	mmu:73095	ko:K15085	NA	NA	b
NM_153197	73149	Clec4a3	mmu:73149	ko:K10057	NA	NA	b
NM_028451	73158	Larp1	mmu:73158	ko:K18757	NA	NA	b
NM_198100	73174	Tbkbp1	mmu:73174	ko:K12652	path:mmu04622	NA	b
NM_001081056	73192	Xpot	mmu:73192	ko:K14288	path:mmu03013	NA	b
NM_030143	73284	Ddit4l	mmu:73284	NA	NA	NA	b
NM_030689	73340	Nptxr	mmu:73340	NA	NA	NA	b
NM_152801	73341	Arhgef6	mmu:73341	ko:K05729	path:mmu04810	NA	b
NM_028593	73649	Cybrd1	mmu:73649	ko:K08370	path:mmu04978	NA	b
NM_028599	73674	Wdr75	mmu:73674	ko:K14552	path:mmu03008	NA	b
NM_028657	73822	Mfsd12	mmu:73822	NA	NA	NA	b
NM_176837	73910	Arhgap18	mmu:73910	ko:K20639	NA	NA	b
NM_028679	73914	Irak3	mmu:73914	ko:K04732	path:mmu04722	NA	b
NM_028712	74012	Rap2b	mmu:74012	ko:K07838	NA	NA	b
NM_001159599	74035	Nol9	mmu:74035	ko:K06947	NA	NA	b
NM_001271412	74039	Nfam1	mmu:74039	NA	NA	NA	b
NM_028732	74048	Vsir	mmu:74048	NA	NA	NA	b
NM_001042489	74096	Hvcn1	mmu:74096	NA	NA	NA	b
NM_028773	74131	Sash3	mmu:74131	NA	NA	NA	b
NM_028774	74132	Rnf6	mmu:74132	NA	NA	NA	b
NM_023738	74153	Uba7	mmu:74153	ko:K10698	path:mmu04120	NA	b
NM_028804	74186	Ccdc3	mmu:74186	NA	NA	NA	b
NM_133754	74202	Fblim1	mmu:74202	NA	NA	NA	b
NM_178389	74246	Gale	mmu:74246	ko:K01784	path:mmu00052	md:mmu_M00361	b
NM_019715	74287	Kcmf1	mmu:74287	NA	NA	NA	b
NM_028880	74342	Lrrtm1	mmu:74342	ko:K16665	NA	NA	b
NM_028943	74442	Sgms2	mmu:74442	ko:K04714	path:mmu00600	NA	b
NM_001037221	74480	Samd4	mmu:74480	NA	NA	NA	b
NM_172418	74490	Mamstr	mmu:74490	NA	NA	NA	b
NM_029035	74646	Spsb1	mmu:74646	ko:K10343	NA	NA	b
NM_029077	74735	Trim14	mmu:74735	ko:K12004	NA	NA	b
NM_029097	74772	Atp13a2	mmu:74772	ko:K13526	NA	NA	b
NM_029102	74782	Glt8d2	mmu:74782	NA	NA	NA	b
NM_053089	74838	Naa15	mmu:74838	ko:K20792	NA	NA	b
NM_029103	74840	Manf	mmu:74840	NA	NA	NA	b
NM_175213	75033	Mei4	mmu:75033	NA	NA	NA	b
NM_027261	75316	Taf1d	mmu:75316	ko:K15215	NA	NA	b
NM_029278	75416	Nop14	mmu:75416	ko:K14766	NA	NA	b
NM_153122	75475	Oplah	mmu:75475	ko:K01469	path:mmu00480	NA	b
NM_024267	75751	Ipo4	mmu:75751	ko:K20221	NA	NA	b
NM_029568	76293	Mfap4	mmu:76293	NA	NA	NA	b
NM_029631	76491	Abhd14b	mmu:76491	ko:K13706	NA	NA	b
NM_001111121	76551	Ccdc6	mmu:76551	ko:K09288	path:mmu05200	NA	b
NM_029655	76561	Snx7	mmu:76561	ko:K17921	NA	NA	b
NM_029658	76566	Fam101b	mmu:76566	NA	NA	NA	b
NM_029662	76574	Mfsd2a	mmu:76574	NA	NA	NA	b
NM_029673	76614	Immt	mmu:76614	ko:K17785	NA	NA	b
NM_029682	76630	Stambpl1	mmu:76630	ko:K11867	NA	NA	b
NM_023835	76681	Trim12a	mmu:76681	NA	NA	NA	b
NM_029777	76867	Rhbdd1	mmu:76867	ko:K09651	NA	NA	b
NM_029781	76877	Rab36	mmu:76877	ko:K07922	NA	NA	b
NM_133771	76890	Memo1	mmu:76890	ko:K06990	NA	NA	b
NM_024273	76916	Timmdc1	mmu:76916	NA	NA	NA	b
NM_001281830	76933	Ifi27l2a	mmu:76933	NA	NA	NA	b
NM_175263	77583	Notum	mmu:77583	ko:K19882	path:mmu04310	NA	b
NM_029967	77739	Adamtsl1	mmu:77739	NA	NA	NA	b
NM_029983	77799	Sla2	mmu:77799	NA	NA	NA	b
NM_029999	77889	Lbh	mmu:77889	NA	NA	NA	b
NM_212473	77938	Fam53b	mmu:77938	NA	NA	NA	b
NM_030075	78267	Klhdc8b	mmu:78267	NA	NA	NA	b
NM_001081335	78309	Cul9	mmu:78309	ko:K11970	NA	NA	b
NM_001168304	78334	Cdk19	mmu:78334	ko:K02208	NA	NA	b
NM_144545	78655	Eif3j1	mmu:78655	ko:K03245	path:mmu03013	NA	b
NM_001166365	78755	Fam122b	mmu:78755	NA	NA	NA	b
NM_030210	78894	Aacs	mmu:78894	ko:K01907	path:mmu00280	NA	b
NM_024283	78896	1500015O10Rik	mmu:78896	NA	NA	NA	b
NM_024290	79201	Tnfrsf23	mmu:79201	ko:K05159	NA	NA	b
NM_001160415	80287	Apobec3	mmu:80287	ko:K18750	NA	NA	b
NM_030259	80291	Rilpl2	mmu:80291	NA	NA	NA	b
NM_030554	80718	Rab27b	mmu:80718	ko:K07886	path:mmu04972	NA	b
NM_030691	80719	Igsf6	mmu:80719	NA	NA	NA	b
NM_030601	80797	Clca3a2	mmu:80797	ko:K05030	path:mmu04924	NA	b
NM_030150	80861	Dhx58	mmu:80861	ko:K12649	path:mmu04622	NA	b
NM_001199246	80884	Maged2	mmu:80884	NA	NA	NA	b
NM_030714	80904	Dtx3	mmu:80904	ko:K06058	path:mmu04330	NA	b
NM_030724	80914	Uck2	mmu:80914	ko:K00876	path:mmu00240	NA	b
NM_031181	83382	Siglece	mmu:83382	NA	NA	NA	b
NM_001272078	83433	Trem2	mmu:83433	ko:K14378	path:mmu04380	NA	b
NM_031376	83490	Pik3ap1	mmu:83490	ko:K12230	path:mmu04151	NA	b
NM_031402	83691	Crispld1	mmu:83691	NA	NA	NA	b
NM_031997	83921	Tmem2	mmu:83921	NA	NA	NA	b
NM_053108	93692	Glrx	mmu:93692	ko:K03676	NA	NA	b
NM_053123	93761	Smarca1	mmu:93761	ko:K11727	NA	NA	b
NM_027280	93960	Nkd1	mmu:93960	ko:K03213	path:mmu04310	NA	b
NM_053155	94040	Clmn	mmu:94040	NA	NA	NA	b
NM_033374	94176	Dock2	mmu:94176	ko:K12367	path:mmu04062	NA	b
NM_033327	94187	Zfp423	mmu:94187	NA	NA	NA	b
NM_052993	94192	C1galt1	mmu:94192	ko:K00731	path:mmu00512	md:mmu_M00056	b
NM_145079	94284	Ugt1a6a	mmu:94284	ko:K00699	path:mmu00040	md:mmu_M00014	b
NM_001271915	97440	B3gnt9	mmu:97440	ko:K18705	NA	NA	b
NM_133807	98238	Lrrc59	mmu:98238	NA	NA	NA	b
NM_133816	98402	Sh3bp4	mmu:98402	ko:K20066	NA	NA	b
NM_001003948	98496	Pid1	mmu:98496	NA	NA	NA	b
NM_178884	98733	Obsl1	mmu:98733	ko:K19574	NA	NA	b
NM_133903	100689	Spon2	mmu:100689	NA	NA	NA	b
NM_133907	100763	Ube3c	mmu:100763	ko:K10589	path:mmu04120	NA	b
NM_001113362	100855	Tbc1d14	mmu:100855	ko:K20167	NA	NA	b
NM_175314	101401	Adamts9	mmu:101401	ko:K08624	NA	NA	b
NM_133943	101502	Hsd3b7	mmu:101502	ko:K12408	path:mmu00120	NA	b
NM_178642	101772	Ano1	mmu:101772	ko:K19496	NA	NA	b
NM_182927	101809	Spred3	mmu:101809	ko:K04703	NA	NA	b
NM_133966	102162	Taf5l	mmu:102162	ko:K03130	path:mmu03022	NA	b
NM_178644	102644	Oaf	mmu:102644	NA	NA	NA	b
NM_133994	103140	Gstt3	mmu:103140	ko:K00799	path:mmu00480	NA	b
NM_001034895	103406	Zfr2	mmu:103406	NA	NA	NA	b
NM_134022	103712	6330403K07Rik	mmu:103712	NA	NA	NA	b
NM_001159537	104111	Adcy3	mmu:104111	ko:K08043	path:mmu00230	md:mmu_M00695	b
NM_145587	104175	Sbk1	mmu:104175	ko:K08858	NA	NA	b
NM_145491	104215	Rhoq	mmu:104215	ko:K07194	path:mmu04910	NA	b
NM_024233	104444	Rexo2	mmu:104444	ko:K13288	path:mmu03008	NA	b
NM_001081566	104709	Pik3r6	mmu:104709	NA	NA	NA	b
NM_178911	104759	Pld4	mmu:104759	ko:K16860	path:mmu00564	NA	b
NM_134042	104776	Aldh6a1	mmu:104776	ko:K00140	path:mmu00280	md:mmu_M00013	b
NM_029007	105005	Fam84a	mmu:105005	NA	NA	NA	b
NM_001285933	105440	Kctd9	mmu:105440	NA	NA	NA	b
NM_207214	105504	Exoc5	mmu:105504	ko:K19984	NA	NA	b
NM_175341	105559	Mbnl2	mmu:105559	ko:K14943	NA	NA	b
NM_001166458	105727	Slc38a1	mmu:105727	ko:K14990	path:mmu04724	NA	b
NM_130859	105844	Card10	mmu:105844	NA	NA	NA	b
NM_153505	105855	Nckap1l	mmu:105855	ko:K05750	path:mmu04810	NA	b
NM_001039521	106298	Rrn3	mmu:106298	ko:K15216	NA	NA	b
NM_023249	106369	Ypel1	mmu:106369	NA	NA	NA	b
NM_134131	106869	Tnfaip8	mmu:106869	NA	NA	NA	b
NM_001142731	106931	Kctd1	mmu:106931	NA	NA	NA	b
NM_139143	106957	Slc39a6	mmu:106957	ko:K14712	NA	NA	b
NM_145494	107029	Me2	mmu:107029	ko:K00027	path:mmu00620	NA	b
NM_134139	107071	Wdr74	mmu:107071	ko:K14841	NA	NA	b
NM_199447	107094	Rrp12	mmu:107094	ko:K14794	NA	NA	b
NM_178929	107250	Kazald1	mmu:107250	NA	NA	NA	b
NM_134152	107321	Lpxn	mmu:107321	NA	NA	NA	b
NM_134154	107375	Slc25a45	mmu:107375	ko:K15123	NA	NA	b
NM_029735	107508	Eprs	mmu:107508	ko:K14163	path:mmu00860	md:mmu_M00359	b
NM_139300	107589	Mylk	mmu:107589	ko:K00907	path:mmu04020	NA	b
NM_033398	107817	Jmjd6	mmu:107817	ko:K11323	NA	NA	b
NM_028119	107986	Ddb2	mmu:107986	ko:K10140	path:mmu03420	md:mmu_M00385	b
NM_001111277	108067	Eif2b3	mmu:108067	ko:K03241	path:mmu03013	NA	b
NM_001081977	108089	Rnf144a	mmu:108089	ko:K11975	NA	NA	b
NM_145401	108099	Prkag2	mmu:108099	ko:K07200	path:mmu04068	NA	b
NM_153795	108101	Fermt3	mmu:108101	ko:K17084	path:mmu04611	NA	b
NM_026195	108147	Atic	mmu:108147	ko:K00602	path:mmu00230	md:mmu_M00048	b
NM_028882	108151	Sema3d	mmu:108151	ko:K06840	path:mmu04360	NA	b
NM_001081020	108154	Adamts6	mmu:108154	ko:K08621	NA	NA	b
NM_029495	108670	Epsti1	mmu:108670	NA	NA	NA	b
NM_179203	108888	Atad3a	mmu:108888	ko:K17681	NA	NA	b
NM_145144	108897	Aif1l	mmu:108897	ko:K18617	NA	NA	b
NM_173867	108911	Rcc2	mmu:108911	NA	NA	NA	b
NM_134141	109006	Ciapin1	mmu:109006	NA	NA	NA	b
NM_001110152	109054	Pfdn4	mmu:109054	ko:K09550	NA	NA	b
NM_178651	109108	Slc30a9	mmu:109108	ko:K14696	NA	NA	b
NM_175407	109205	Sobp	mmu:109205	NA	NA	NA	b
NM_027836	109225	Ms4a7	mmu:109225	NA	NA	NA	b
NM_178654	109333	Pkn2	mmu:109333	ko:K06071	path:mmu04151	NA	b
NM_177231	109689	Arrb1	mmu:109689	ko:K04439	path:mmu04010	NA	b
NM_172778	109731	Maob	mmu:109731	ko:K00274	path:mmu00260	md:mmu_M00135	b
NM_153781	110078	Pygb	mmu:110078	ko:K00688	path:mmu00500	NA	b
NM_172783	110094	Phka2	mmu:110094	ko:K07190	path:mmu04020	NA	b
NM_138747	110109	Nop2	mmu:110109	ko:K14835	NA	NA	b
NM_024206	110379	Sec13	mmu:110379	ko:K14004	path:mmu03013	md:mmu_M00404	b
NM_130895	110532	Adarb1	mmu:110532	ko:K13194	NA	NA	b
NM_133808	110611	Hdlbp	mmu:110611	NA	NA	NA	b
NM_033615	110751	Adam33	mmu:110751	ko:K08616	NA	NA	b
NM_026148	110829	Lims1	mmu:110829	NA	NA	NA	b
NM_053207	112405	Egln1	mmu:112405	ko:K09592	path:mmu04066	NA	b
NM_053242	114142	Foxp2	mmu:114142	ko:K09409	NA	NA	b
NM_054055	114644	Slc13a3	mmu:114644	ko:K14445	NA	NA	b
NM_054071	116701	Fgfrl1	mmu:116701	NA	NA	NA	b
NM_054077	116847	Prelp	mmu:116847	ko:K08125	NA	NA	b
NM_009951	140486	Igf2bp1	mmu:140486	ko:K17391	path:mmu05206	NA	b
NM_080466	140493	Kcnn3	mmu:140493	ko:K04944	path:mmu04911	NA	b
NM_134158	140497	AF251705	mmu:140497	ko:K06719	NA	NA	b
NM_080595	140703	Emid1	mmu:140703	NA	NA	NA	b
NM_024474	140709	Col26a1	mmu:140709	NA	NA	NA	b
NM_153055	140740	Sec63	mmu:140740	ko:K09540	path:mmu03060	NA	b
NM_001162908	140742	Sesn1	mmu:140742	ko:K10141	path:mmu04115	NA	b
NM_001130166	170719	Oxr1	mmu:170719	NA	NA	NA	b
NM_133212	170744	Tlr8	mmu:170744	ko:K10170	path:mmu04620	NA	b
NM_133213	170745	Xpnpep2	mmu:170745	ko:K14208	path:mmu04974	NA	b
NM_133216	170750	Xpnpep1	mmu:170750	ko:K01262	NA	NA	b
NM_133218	170753	Zfp704	mmu:170753	NA	NA	NA	b
NM_133220	170755	Sgk3	mmu:170755	ko:K13304	path:mmu04068	NA	b
NM_001162423	171207	Arhgap4	mmu:171207	ko:K20122	NA	NA	b
NM_138315	171580	Mical1	mmu:171580	ko:K19947	NA	NA	b
NM_138652	192113	Atp12a	mmu:192113	ko:K01544	path:mmu00190	NA	b
NM_010227	192176	Flna	mmu:192176	ko:K04437	path:mmu04010	NA	b
NM_138682	192198	Lrrc4	mmu:192198	ko:K16351	path:mmu04360	NA	b
NM_138753	192231	Hexim1	mmu:192231	ko:K15189	NA	NA	b
NM_198860	192734	Lrrc75b	mmu:192734	NA	NA	NA	b
NM_175429	207474	Kctd12b	mmu:207474	NA	NA	NA	b
NM_001252442	208177	Phldb2	mmu:208177	NA	NA	NA	b
NM_144792	208449	Sgms1	mmu:208449	ko:K04714	path:mmu00600	NA	b
NM_145941	208643	Eif4g1	mmu:208643	ko:K03260	path:mmu03013	md:mmu_M00428	b
NM_153782	208659	Fam20a	mmu:208659	NA	NA	NA	b
NM_001081135	208748	Prrg3	mmu:208748	NA	NA	NA	b
NM_145947	208890	Slc26a7	mmu:208890	ko:K13962	path:mmu04971	NA	b
NM_153533	209039	Tns2	mmu:209039	ko:K18080	NA	NA	b
NM_178665	210126	Lpp	mmu:210126	ko:K16676	NA	NA	b
NM_001285927	210293	Dock10	mmu:210293	NA	NA	NA	b
NM_001081756	210356	Nckap5	mmu:210356	NA	NA	NA	b
NM_001081278	210789	Tbc1d4	mmu:210789	ko:K17902	path:mmu04919	NA	b
NM_172488	210808	Lacc1	mmu:210808	ko:K05810	NA	NA	b
NM_153074	211228	Lrrc25	mmu:211228	NA	NA	NA	b
NM_001024135	211255	Kbtbd7	mmu:211255	ko:K10474	NA	NA	b
NM_144800	211401	Mtss1	mmu:211401	ko:K20128	NA	NA	b
NM_001093750	211612	Ptchd1	mmu:211612	NA	NA	NA	b
NM_001167777	211961	Asxl3	mmu:211961	ko:K11471	NA	NA	b
NM_001127363	212111	Inpp5a	mmu:212111	ko:K01106	path:mmu00562	md:mmu_M00131	b
NM_153058	212307	Mapre2	mmu:212307	ko:K10436	NA	NA	b
NM_145381	212442	Lactb2	mmu:212442	NA	NA	NA	b
NM_001160379	212943	Fam46a	mmu:212943	NA	NA	NA	b
NM_145218	212996	Wbscr17	mmu:212996	ko:K00710	path:mmu00512	md:mmu_M00056	b
NM_001039578	213027	Evi5l	mmu:213027	ko:K20242	NA	NA	b
NM_178045	213391	Rassf4	mmu:213391	ko:K09851	path:mmu04392	NA	b
NM_144810	213417	Klhdc8a	mmu:213417	NA	NA	NA	b
NM_001163622	213760	Prepl	mmu:213760	NA	NA	NA	b
NM_001040399	214048	Larp1b	mmu:214048	ko:K18757	NA	NA	b
NM_172524	214112	Nipal4	mmu:214112	NA	NA	NA	b
NM_001040400	214133	Tet2	mmu:214133	NA	NA	NA	b
NM_001001982	214239	A430105I19Rik	mmu:214239	NA	NA	NA	b
NM_172543	215512	Fam117a	mmu:215512	NA	NA	NA	b
NM_172134	216134	Pdxk	mmu:216134	ko:K00868	path:mmu00750	NA	b
NM_001024539	216148	Shc2	mmu:216148	ko:K17447	path:mmu01521	NA	b
NM_183426	216161	Sbno2	mmu:216161	NA	NA	NA	b
NM_146008	216198	Tcp11l2	mmu:216198	NA	NA	NA	b
NM_001003950	216363	Rab3ip	mmu:216363	ko:K16779	NA	NA	b
NM_001171582	216443	Mars	mmu:216443	ko:K01874	path:mmu00450	md:mmu_M00359	b
NM_146011	216445	Arhgap9	mmu:216445	ko:K20634	NA	NA	b
NM_178149	216505	Pik3ip1	mmu:216505	NA	NA	NA	b
NM_153078	216565	Ehbp1	mmu:216565	NA	NA	NA	b
NM_001168507	216821	Tmem11	mmu:216821	NA	NA	NA	b
NM_153143	216858	Kctd11	mmu:216858	NA	NA	NA	b
NM_001077496	216984	Evi2b	mmu:216984	ko:K16854	NA	NA	b
NM_172133	216991	Adap2	mmu:216991	NA	NA	NA	b
NM_001013375	217109	Utp18	mmu:217109	ko:K14553	path:mmu03008	NA	b
NM_145828	217119	Xylt2	mmu:217119	ko:K00771	path:mmu00532	md:mmu_M00057	b
NM_144830	217203	Tmem106a	mmu:217203	NA	NA	NA	b
NM_147220	217262	Abca9	mmu:217262	ko:K05651	path:mmu02010	NA	b
NM_139147	217371	Rab40b	mmu:217371	ko:K07928	NA	NA	b
NM_001008421	217431	Nol10	mmu:217431	ko:K14788	NA	NA	b
NM_145445	217715	Eif2b2	mmu:217715	ko:K03754	path:mmu03013	NA	b
NM_173363	217869	Eif5	mmu:217869	ko:K03262	path:mmu03013	NA	b
NM_134082	223254	Farp1	mmu:223254	ko:K17477	NA	NA	b
NM_001242424	223433	Fam105a	mmu:223433	NA	NA	NA	b
NM_144847	223649	Nrbp2	mmu:223649	ko:K08875	NA	NA	b
NM_172612	223881	Rnd1	mmu:223881	ko:K07531	path:mmu04360	NA	b
NM_172614	224090	Tmem44	mmu:224090	NA	NA	NA	b
NM_146069	224109	Nrros	mmu:224109	NA	NA	NA	b
NM_153151	224530	Acat3	mmu:224530	NA	NA	NA	b
NM_001081071	225010	Lclat1	mmu:225010	ko:K13513	path:mmu00561	md:mmu_M00089	b
NM_001110015	225348	Wdr36	mmu:225348	ko:K14554	path:mmu03008	NA	b
NM_144866	225363	Etf1	mmu:225363	ko:K03265	path:mmu03015	NA	b
NM_173394	225471	Ticam2	mmu:225471	ko:K05409	path:mmu04064	NA	b
NM_001081072	225579	Slc27a6	mmu:225579	ko:K08749	path:mmu03320	NA	b
NM_145495	225870	Rin1	mmu:225870	ko:K17638	path:mmu04014	NA	b
NM_144872	225898	Eml3	mmu:225898	ko:K18596	NA	NA	b
NM_175013	226041	Pgm5	mmu:226041	ko:K15636	NA	NA	b
NM_001099634	226101	Myof	mmu:226101	NA	NA	NA	b
NM_001081214	226169	Pprc1	mmu:226169	ko:K17963	NA	NA	b
NM_178593	226594	Rcsd1	mmu:226594	ko:K18615	NA	NA	b
NM_001005508	226652	Arhgap30	mmu:226652	ko:K20645	NA	NA	b
NM_001204910	226691	AI607873	mmu:226691	NA	NA	NA	b
NM_026375	226747	Ahctf1	mmu:226747	NA	NA	NA	b
NM_146107	226977	Actr1b	mmu:226977	ko:K16575	NA	NA	b
NM_001097644	227210	Ccnyl1	mmu:227210	NA	NA	NA	b
NM_152915	227325	Dner	mmu:227325	NA	NA	NA	b
NM_172659	227659	Slc2a6	mmu:227659	ko:K08144	NA	NA	b
NM_139197	227671	Gbgt1	mmu:227671	ko:K00722	path:mmu00603	NA	b
NM_178694	227693	Zer1	mmu:227693	ko:K10350	NA	NA	b
NM_001177719	228355	Madd	mmu:228355	NA	NA	NA	b
NM_177657	228846	D630003M21Rik	mmu:228846	NA	NA	NA	b
NM_153065	228889	Ddx27	mmu:228889	ko:K13181	NA	NA	b
NM_080455	228911	Tshz2	mmu:228911	ko:K09236	NA	NA	b
NM_177662	229445	Ctso	mmu:229445	ko:K01374	path:mmu04142	NA	b
NM_001033301	229474	Fhdc1	mmu:229474	NA	NA	NA	b
NM_178246	229512	Smg5	mmu:229512	ko:K11125	path:mmu03015	NA	b
NM_146133	229593	Golph3l	mmu:229593	ko:K15620	path:mmu05202	NA	b
NM_146136	229699	Slc16a4	mmu:229699	ko:K08181	NA	NA	b
NM_001286759	229877	Rap1gds1	mmu:229877	NA	NA	NA	b
NM_145545	229900	Gbp7	mmu:229900	NA	NA	NA	b
NM_001081277	229949	Ak5	mmu:229949	ko:K00939	path:mmu00230	md:mmu_M00049	b
NM_177667	230576	Ttc22	mmu:230576	NA	NA	NA	b
NM_147221	230587	Glis1	mmu:230587	ko:K09232	NA	NA	b
NM_130881	230721	Pabpc4	mmu:230721	ko:K13126	path:mmu03013	NA	b
NM_153566	230734	Yrdc	mmu:230734	NA	NA	NA	b
NM_001033308	230787	Themis2	mmu:230787	NA	NA	NA	b
NM_146155	230793	Ahdc1	mmu:230793	NA	NA	NA	b
NM_176848	230904	Fbxo2	mmu:230904	ko:K10099	path:mmu04120	md:mmu_M00382	b
NM_178931	230979	Tnfrsf14	mmu:230979	ko:K05152	path:mmu04060	NA	b
NM_172146	231327	Ppat	mmu:231327	ko:K00764	path:mmu00230	md:mmu_M00048	b
NM_145562	231440	Parm1	mmu:231440	NA	NA	NA	b
NM_175473	231470	Fras1	mmu:231470	NA	NA	NA	b
NM_001122768	231549	Lrrc8d	mmu:231549	NA	NA	NA	b
NM_198306	231605	Galnt9	mmu:231605	NA	NA	NA	b
NM_001163470	231712	Trafd1	mmu:231712	NA	NA	NA	b
NM_172722	231713	Naa25	mmu:231713	ko:K17973	NA	NA	b
NM_172723	231821	Adap1	mmu:231821	NA	NA	NA	b
NM_001172146	231872	Aimp2	mmu:231872	ko:K15438	NA	NA	b
NM_001033313	231887	Pdap1	mmu:231887	NA	NA	NA	b
NM_153573	231997	Fkbp14	mmu:231997	ko:K09577	NA	NA	b
NM_145570	232146	Eva1a	mmu:232146	NA	NA	NA	b
NM_144918	232187	Smyd5	mmu:232187	NA	NA	NA	b
NM_145148	232288	Frmd4b	mmu:232288	NA	NA	NA	b
NM_177683	232334	Vgll4	mmu:232334	NA	NA	NA	b
NM_177686	232413	Clec12a	mmu:232413	ko:K17516	NA	NA	b
NM_172734	232533	Stk38l	mmu:232533	ko:K08790	NA	NA	b
NM_146177	232811	Suv420h2	mmu:232811	ko:K11429	path:mmu00310	NA	b
NM_144921	232975	Atp1a3	mmu:232975	ko:K01539	path:mmu04022	NA	b
NM_144923	233016	Blvrb	mmu:233016	ko:K05901	path:mmu00740	NA	b
NM_153577	233066	Syne4	mmu:233066	NA	NA	NA	b
NM_172741	233103	4931406P16Rik	mmu:233103	NA	NA	NA	b
NM_001033877	233332	Adamts17	mmu:233332	ko:K08631	NA	NA	b
NM_177448	233549	Mogat2	mmu:233549	ko:K14457	path:mmu00561	NA	b
NM_181517	233726	Ipo7	mmu:233726	ko:K20223	NA	NA	b
NM_173739	233733	Galnt18	mmu:233733	ko:K00710	path:mmu00512	md:mmu_M00056	b
NM_145596	234366	Gatad2a	mmu:234366	NA	NA	NA	b
NM_001195006	234593	Ndrg4	mmu:234593	NA	NA	NA	b
NM_144931	234664	Nae1	mmu:234664	ko:K04532	path:mmu05010	NA	b
NM_146217	234734	Aars	mmu:234734	ko:K01872	path:mmu00970	md:mmu_M00359	b
NM_001037298	234839	Piezo1	mmu:234839	NA	NA	NA	b
NM_145610	235036	Ppan	mmu:235036	ko:K14859	NA	NA	b
NM_172769	235293	Sc5d	mmu:235293	ko:K00227	path:mmu00100	md:mmu_M00101	b
NM_145614	235339	Dlat	mmu:235339	ko:K00627	path:mmu00010	md:mmu_M00307	b
NM_001276452	235504	Slc17a5	mmu:235504	ko:K12301	path:mmu04142	NA	b
NM_016966	236539	Phgdh	mmu:236539	ko:K00058	path:mmu00260	md:mmu_M00020	b
NM_172777	236573	Gbp9	mmu:236573	NA	NA	NA	b
NM_145628	236733	Usp11	mmu:236733	ko:K11835	NA	NA	b
NM_172779	236790	Ddx26b	mmu:236790	ko:K13180	NA	NA	b
NM_001033329	236915	Arhgef9	mmu:236915	ko:K20686	NA	NA	b
NM_199018	236920	Stard8	mmu:236920	ko:K20632	NA	NA	b
NM_198110	237107	Gnl3l	mmu:237107	ko:K14538	path:mmu03008	NA	b
NM_172785	237256	Zc3h12d	mmu:237256	ko:K18668	NA	NA	b
NM_178716	238799	Tnpo1	mmu:238799	ko:K18752	NA	NA	b
NM_011056	238871	Pde4d	mmu:238871	ko:K13293	path:mmu00230	NA	b
NM_001253759	239188	Enox1	mmu:239188	NA	NA	NA	b
NM_001168260	239554	Foxred2	mmu:239554	NA	NA	NA	b
NM_001033337	239570	Ttc38	mmu:239570	NA	NA	NA	b
NM_183390	239743	Klhl6	mmu:239743	ko:K10444	NA	NA	b
NM_001145977	239857	Cadm2	mmu:239857	ko:K06782	NA	NA	b
NM_001033767	240327	Gm4951	mmu:240327	NA	NA	NA	b
NM_001039214	240396	Mex3c	mmu:240396	ko:K15686	NA	NA	b
NM_001163314	241062	Pgap1	mmu:241062	ko:K05294	path:mmu00563	NA	b
NM_146251	241274	Pnpla7	mmu:241274	ko:K14676	path:mmu00564	NA	b
NM_001005420	241289	Ppp1r26	mmu:241289	ko:K17565	NA	NA	b
NM_172854	241327	Olfml2a	mmu:241327	NA	NA	NA	b
NM_183180	241556	Tspan18	mmu:241556	ko:K17353	NA	NA	b
NM_175406	242341	Atp6v0d2	mmu:242341	ko:K02146	path:mmu00190	md:mmu_M00160	b
NM_001034867	242377	Pm20d2	mmu:242377	NA	NA	NA	b
NM_172868	242481	Palm2	mmu:242481	ko:K16519	NA	NA	b
NM_153105	242653	Cldn19	mmu:242653	ko:K06087	path:mmu04514	NA	b
NM_153107	242939	Cpz	mmu:242939	ko:K13022	NA	NA	b
NM_001134460	243548	Prickle2	mmu:243548	ko:K04511	path:mmu04310	NA	b
NM_172891	243659	Styk1	mmu:243659	ko:K17510	NA	NA	b
NM_172900	243958	Siglecg	mmu:243958	ko:K06749	NA	NA	b
NM_001034115	243961	Shank1	mmu:243961	ko:K15009	path:mmu04724	NA	b
NM_172913	244579	Tox3	mmu:244579	NA	NA	NA	b
NM_177743	245050	Fam198a	mmu:245050	NA	NA	NA	b
NM_172932	245537	Nlgn3	mmu:245537	ko:K07378	path:mmu04514	NA	b
NM_001163015	245607	Gprasp2	mmu:245607	NA	NA	NA	b
NM_001114664	245666	Iqsec2	mmu:245666	ko:K12495	path:mmu04144	NA	b
NM_001029988	245827	Fat2	mmu:245827	ko:K16506	NA	NA	b
NM_139134	246048	Chodl	mmu:246048	ko:K10078	NA	NA	b
NM_178440	246177	Myo1g	mmu:246177	ko:K10356	NA	NA	b
NM_144942	246277	Csad	mmu:246277	ko:K01594	path:mmu00430	NA	b
NM_145158	246707	Emilin2	mmu:246707	NA	NA	NA	b
NM_145227	246728	Oas2	mmu:246728	ko:K14216	path:mmu05160	NA	b
NM_145211	246730	Oas1a	mmu:246730	ko:K14216	path:mmu05160	NA	b
NM_145700	252837	Ackr4	mmu:252837	ko:K04186	NA	NA	b
NM_145711	252838	Tox	mmu:252838	NA	NA	NA	b
NM_153068	259300	Ehd2	mmu:259300	ko:K12469	path:mmu04144	NA	b
NM_153599	264064	Cdk8	mmu:264064	ko:K02208	NA	NA	b
NM_008907	268373	Ppia	mmu:268373	ko:K03767	NA	NA	b
NM_178745	268567	Tmem229b	mmu:268567	NA	NA	NA	b
NM_001024645	268747	Lrrc16b	mmu:268747	ko:K20493	NA	NA	b
NM_019919	268977	Ltbp1	mmu:268977	ko:K19559	path:mmu04350	NA	b
NM_016661	269378	Ahcy	mmu:269378	ko:K01251	path:mmu00270	md:mmu_M00035	b
NM_001164597	269401	Zfp512b	mmu:269401	NA	NA	NA	b
NM_001285999	269608	Plekhg5	mmu:269608	ko:K19464	path:mmu05200	NA	b
NM_001081441	269633	Wdr86	mmu:269633	NA	NA	NA	b
NM_199311	269799	Clec4a1	mmu:269799	ko:K10057	NA	NA	b
NM_173008	269855	Ssc5d	mmu:269855	NA	NA	NA	b
NM_172308	270685	Mthfd1l	mmu:270685	ko:K13402	path:mmu00670	md:mmu_M00141	b
NM_173030	271786	Galnt13	mmu:271786	ko:K00710	path:mmu00512	md:mmu_M00056	b
NM_001163455	271981	Tbck	mmu:271981	ko:K17544	NA	NA	b
NM_178254	277353	Tcfl5	mmu:277353	ko:K09092	NA	NA	b
NM_177782	277360	Prex1	mmu:277360	ko:K12365	path:mmu04062	NA	b
NM_181819	278507	Wfikkn2	mmu:278507	NA	NA	NA	b
NM_001105245	279653	Pcdh19	mmu:279653	ko:K16499	NA	NA	b
NM_182840	280635	Emilin3	mmu:280635	NA	NA	NA	b
NM_176913	319446	Dpep2	mmu:319446	ko:K01273	NA	NA	b
NM_001005510	319565	Syne2	mmu:319565	ko:K19346	NA	NA	b
NM_176973	319655	Podxl2	mmu:319655	ko:K06818	NA	NA	b
NM_183029	319765	Igf2bp2	mmu:319765	ko:K17392	NA	NA	b
NM_178415	319845	Bbs9	mmu:319845	ko:K19398	NA	NA	b
NM_177078	320129	Adrbk2	mmu:320129	ko:K00910	path:mmu04062	NA	b
NM_177320	320207	Pik3r5	mmu:320207	ko:K02649	path:mmu01521	md:mmu_M00676	b
NM_181318	320292	Rasgef1b	mmu:320292	NA	NA	NA	b
NM_001081175	320404	Itpkb	mmu:320404	ko:K00911	path:mmu00562	md:mmu_M00130	b
NM_198037	320508	Cachd1	mmu:320508	NA	NA	NA	b
NM_178788	320685	Dctd	mmu:320685	ko:K01493	path:mmu00240	NA	b
NM_178791	320736	Vstm4	mmu:320736	NA	NA	NA	b
NM_001163793	320827	C530008M17Rik	mmu:320827	NA	NA	NA	b
NM_001039094	320840	Negr1	mmu:320840	ko:K06775	path:mmu04514	NA	b
NM_009865	320873	Cdh10	mmu:320873	ko:K06802	NA	NA	b
NM_177371	326623	Tnfsf15	mmu:326623	ko:K05478	path:mmu04060	NA	b
NM_178595	329384	Ptrh1	mmu:329384	ko:K01056	NA	NA	b
NM_001134300	329540	Nol4l	mmu:329540	NA	NA	NA	b
NM_183221	329628	Fat4	mmu:329628	ko:K16669	path:mmu04392	NA	b
NM_177861	329795	Tmem67	mmu:329795	ko:K19348	NA	NA	b
NM_001085515	329828	AI464131	mmu:329828	NA	NA	NA	b
NM_199473	329941	Col8a2	mmu:329941	NA	NA	NA	b
NM_001128092	330390	Gm765	mmu:330390	NA	NA	NA	b
NM_001039514	330817	Dhps	mmu:330817	ko:K00809	NA	NA	b
NM_178798	330836	Slc7a6	mmu:330836	ko:K13872	NA	NA	b
NM_177909	331004	Slc9a9	mmu:331004	ko:K14725	NA	NA	b
NM_001024917	333789	N4bp2	mmu:333789	ko:K15720	NA	NA	b
NM_025685	373864	Col27a1	mmu:373864	ko:K19721	path:mmu04974	NA	b
NM_198193	379043	Raet1e	mmu:379043	ko:K07987	path:mmu04650	NA	b
NM_001015046	380711	Rap1gap2	mmu:380711	ko:K17708	NA	NA	b
NM_199029	380912	Zfp395	mmu:380912	NA	NA	NA	b
NM_001039552	381062	Ermard	mmu:381062	NA	NA	NA	b
NM_001167949	381290	Atp2b4	mmu:381290	ko:K05850	path:mmu04020	NA	b
NM_001029878	381338	Lonrf2	mmu:381338	NA	NA	NA	b
NM_027855	381629	Atraid	mmu:381629	NA	NA	NA	b
NM_001163268	381810	Lpar5	mmu:381810	ko:K08390	path:mmu04015	NA	b
NM_201641	394430	Ugt1a10	mmu:394430	ko:K00699	path:mmu00040	md:mmu_M00014	b
NM_201642	394432	Ugt1a7c	mmu:394432	ko:K00699	path:mmu00040	md:mmu_M00014	b
NM_201643	394433	Ugt1a5	mmu:394433	ko:K00699	path:mmu00040	md:mmu_M00014	b
NM_201644	394434	Ugt1a9	mmu:394434	ko:K00699	path:mmu00040	md:mmu_M00014	b
NM_201410	394435	Ugt1a6b	mmu:394435	ko:K00699	path:mmu00040	md:mmu_M00014	b
NM_201645	394436	Ugt1a1	mmu:394436	ko:K00699	path:mmu00040	md:mmu_M00014	b
NM_201519	399510	Map4k5	mmu:399510	ko:K08833	NA	NA	b
NM_207525	403187	Opa3	mmu:403187	NA	NA	NA	b
NM_001012324	407800	Ecm2	mmu:407800	ko:K08119	NA	NA	b
NM_001001495	414084	Tnip3	mmu:414084	NA	NA	NA	b
NM_001014836	432479	4930404N11Rik	mmu:432479	NA	NA	NA	b
NM_011804	433375	Creg1	mmu:433375	NA	NA	NA	b
NM_001033550	433926	Lrrc8b	mmu:433926	NA	NA	NA	b
NM_001099636	434128	Pnmal2	mmu:434128	NA	NA	NA	b
NM_001101535	434130	Ccdc8	mmu:434130	ko:K17561	NA	NA	b
NM_001033207	434341	Nlrc5	mmu:434341	NA	NA	NA	b
NM_001024707	435965	Lrp3	mmu:435965	ko:K20050	NA	NA	b
NM_176959	448987	Fbxl7	mmu:448987	ko:K10273	NA	NA	b
NM_001013362	504193	Npcd	mmu:504193	NA	NA	NA	b
NM_027711	544963	Iqgap2	mmu:544963	ko:K05767	path:mmu04810	NA	b
NM_001081257	545291	Hpse2	mmu:545291	ko:K07965	path:mmu00531	md:mmu_M00078	b
NM_001024720	545370	Hmcn1	mmu:545370	ko:K17341	NA	NA	b
NM_001024851	545554	Ankrd34a	mmu:545554	NA	NA	NA	b
NM_001039530	547253	Parp14	mmu:547253	ko:K15261	NA	NA	b
NM_001025382	574403	Fam196b	mmu:574403	NA	NA	NA	b
NM_001039153	654470	Tctn1	mmu:654470	ko:K19382	NA	NA	b
NM_001039562	654824	Ankrd37	mmu:654824	NA	NA	NA	b
NM_026910	665113	Tnik	mmu:665113	ko:K08840	NA	NA	b
NM_001166672	100038909	Gm14548	mmu:100038909	ko:K06512	path:mmu04380	NA	b
NM_001166063	100039139	Ccdc152	mmu:100039139	NA	NA	NA	b
NM_001164528	100039795	Ildr2	mmu:100039795	NA	NA	NA	b
NM_001099319	100039968	Gm12942	mmu:100039968	NA	NA	NA	b
NM_001170853	100040462	Mndal	mmu:100040462	NA	NA	NA	b
NM_001163610	100042480	Nhsl2	mmu:100042480	NA	NA	NA	b
NM_001113419	100505386	Gm21949	mmu:100505386	NA	NA	NA	b
NM_146023	101488212	Gm21975	mmu:101488212	ko:K16854	NA	NA	b
NM_013454	11303	Abca1	mmu:11303	ko:K05641	path:mmu02010	NA	c
NM_009610	11468	Actg2	mmu:11468	ko:K12315	path:mmu04270	NA	c
NM_007408	11520	Plin2	mmu:11520	ko:K17284	path:mmu03320	NA	c
NM_009627	11535	Adm	mmu:11535	ko:K12333	NA	NA	c
NM_007472	11826	Aqp1	mmu:11826	ko:K09864	path:mmu04924	NA	c
NM_009716	11911	Atf4	mmu:11911	ko:K04374	path:mmu04010	NA	c
NM_007572	12259	C1qa	mmu:12259	ko:K03986	path:mmu04610	NA	c
NM_009866	12552	Cdh11	mmu:12552	ko:K06803	NA	NA	c
NM_007669	12575	Cdkn1a	mmu:12575	ko:K06625	path:mmu01522	NA	c
NM_007679	12609	Cebpd	mmu:12609	ko:K10050	NA	NA	c
NM_007707	12702	Socs3	mmu:12702	ko:K04696	path:mmu04120	md:mmu_M00388	c
NM_021273	12709	Ckb	mmu:12709	ko:K00933	path:mmu00330	md:mmu_M00047	c
NM_009899	12722	Clca3a1	mmu:12722	ko:K05030	path:mmu04924	NA	c
NM_001271607	12778	Ackr3	mmu:12778	ko:K04304	path:mmu04060	NA	c
NM_009994	13078	Cyp1b1	mmu:13078	ko:K07410	path:mmu00140	NA	c
NM_010043	13346	Des	mmu:13346	ko:K07610	path:mmu05410	NA	c
NM_010330	13723	Emb	mmu:13723	NA	NA	NA	c
NM_010141	13841	Epha7	mmu:13841	ko:K05108	path:mmu04360	NA	c
NM_010191	14137	Fdft1	mmu:14137	ko:K00801	path:mmu00100	NA	c
NM_001122893	14360	Fyn	mmu:14360	ko:K05703	path:mmu04071	NA	c
NM_001109657	14457	Gas7	mmu:14457	ko:K18618	NA	NA	c
NM_010260	14469	Gbp2	mmu:14469	NA	NA	NA	c
NM_010279	14585	Gfra1	mmu:14585	ko:K19895	NA	NA	c
NM_013532	14728	Lilrb4a	mmu:14728	ko:K06512	path:mmu04380	NA	c
NM_022310	14828	Hspa5	mmu:14828	ko:K09490	path:mmu03060	NA	c
NM_010397	15039	H2-T22	mmu:15039	ko:K06751	path:mmu04144	NA	c
NM_013559	15505	Hsph1	mmu:15505	ko:K09485	path:mmu04141	NA	c
NM_133662	15937	Ier3	mmu:15937	NA	NA	NA	c
NM_010516	16007	Cyr61	mmu:16007	ko:K06829	NA	NA	c
NM_133990	16164	Il13ra1	mmu:16164	ko:K05076	path:mmu04060	NA	c
NM_001159417	16391	Irf9	mmu:16391	ko:K04693	path:mmu04380	NA	c
NM_010576	16401	Itga4	mmu:16401	ko:K06483	path:mmu04151	NA	c
NM_008506	16918	Mycl	mmu:16918	ko:K09110	NA	NA	c
NM_010728	16948	Lox	mmu:16948	ko:K00277	NA	NA	c
NM_146006	16987	Lss	mmu:16987	ko:K01852	path:mmu00100	md:mmu_M00101	c
NM_010753	17122	Mxd4	mmu:17122	ko:K09114	NA	NA	c
NM_008548	17155	Man1a	mmu:17155	ko:K01230	path:mmu00510	md:mmu_M00073	c
NM_010791	17285	Meox1	mmu:17285	ko:K09322	NA	NA	c
NM_008610	17390	Mmp2	mmu:17390	ko:K01398	path:mmu01522	NA	c
NM_013599	17395	Mmp9	mmu:17395	ko:K01403	path:mmu01522	NA	c
NM_008625	17533	Mrc1	mmu:17533	ko:K06560	path:mmu04145	NA	c
NM_017464	18003	Nedd9	mmu:18003	ko:K16832	NA	NA	c
NM_008684	18007	Neo1	mmu:18007	ko:K06766	path:mmu04514	NA	c
NM_001077403	18187	Nrp2	mmu:18187	ko:K06819	NA	NA	c
NM_010941	18194	Nsdhl	mmu:18194	ko:K07748	path:mmu00100	md:mmu_M00101	c
NM_011019	18414	Osmr	mmu:18414	ko:K05057	path:mmu04060	NA	c
NM_021543	18530	Pcdh8	mmu:18530	ko:K16499	NA	NA	c
NM_011063	18611	Pea15a	mmu:18611	NA	NA	NA	c
NM_008829	18667	Pgr	mmu:18667	ko:K08556	path:mmu04114	NA	c
NM_008861	18764	Pkd2	mmu:18764	ko:K04986	NA	NA	c
NM_007547	19261	Sirpa	mmu:19261	ko:K06551	path:mmu04380	NA	c
NM_001081306	19283	Ptprz1	mmu:19283	ko:K08114	NA	NA	c
NM_008987	19288	Ptx3	mmu:19288	NA	NA	NA	c
NM_011311	20198	S100a4	mmu:20198	NA	NA	NA	c
NM_011315	20210	Saa3	mmu:20210	ko:K17310	NA	NA	c
NM_001042613	20363	Sepp1	mmu:20363	NA	NA	NA	c
NM_009156	20364	Sepw1	mmu:20364	NA	NA	NA	c
NM_009196	20501	Slc16a1	mmu:20501	ko:K08179	NA	NA	c
NM_009201	20514	Slc1a5	mmu:20514	ko:K05616	path:mmu04974	NA	c
NM_013671	20656	Sod2	mmu:20656	ko:K04564	path:mmu04068	NA	c
NM_011435	20657	Sod3	mmu:20657	ko:K16627	NA	NA	c
NM_009251	20715	Serpina3g	mmu:20715	ko:K04525	NA	NA	c
NM_009270	20775	Sqle	mmu:20775	ko:K00511	path:mmu00100	NA	c
NM_020493	20807	Srf	mmu:20807	ko:K04378	path:mmu04010	NA	c
NM_011580	21825	Thbs1	mmu:21825	ko:K16857	path:mmu04015	NA	c
NM_011581	21826	Thbs2	mmu:21826	ko:K04659	path:mmu04145	NA	c
NM_009472	22253	Unc5c	mmu:22253	ko:K07521	path:mmu04360	NA	c
NM_001282021	22323	Vasp	mmu:22323	ko:K06274	path:mmu04015	NA	c
NM_011738	22629	Ywhah	mmu:22629	ko:K16198	path:mmu04110	NA	c
NM_001142916	26432	Plod2	mmu:26432	ko:K13645	path:mmu00310	NA	c
NM_011988	26568	Slc27a3	mmu:26568	ko:K08772	path:mmu04931	NA	c
NM_153319	27494	Amot	mmu:27494	ko:K16819	path:mmu04390	NA	c
NM_013875	29863	Pde7b	mmu:29863	ko:K18436	path:mmu00230	NA	c
NM_015759	30938	Fgd3	mmu:30938	ko:K05722	path:mmu04810	NA	c
NM_001194940	50768	Dlc1	mmu:50768	ko:K20632	NA	NA	c
NM_144938	50908	C1s1	mmu:50908	ko:K01331	path:mmu04610	NA	c
NM_016919	53867	Col5a3	mmu:53867	ko:K19721	path:mmu04974	NA	c
NM_019564	56213	Htra1	mmu:56213	ko:K08784	NA	NA	c
NM_019764	56332	Amotl2	mmu:56332	NA	NA	NA	c
NM_019703	56421	Pfkp	mmu:56421	ko:K00850	path:mmu00010	md:mmu_M00001	c
NM_020265	56811	Dkk2	mmu:56811	ko:K02165	path:mmu04310	NA	c
NM_025613	58521	Eid1	mmu:58521	NA	NA	NA	c
NM_022883	64899	Lpin3	mmu:64899	ko:K15728	path:mmu00561	NA	c
NM_001164791	65964	Zak	mmu:65964	ko:K04424	path:mmu04010	NA	c
NM_025378	66141	Ifitm3	mmu:66141	ko:K06566	NA	NA	c
NM_023270	66889	Rnf128	mmu:66889	ko:K10629	NA	NA	c
NM_172767	67776	Vwa5a	mmu:67776	NA	NA	NA	c
NM_026599	68178	Cgnl1	mmu:68178	NA	NA	NA	c
NM_026784	68603	Pmvk	mmu:68603	ko:K13273	path:mmu00900	md:mmu_M00095	c
NM_026835	68774	Ms4a6d	mmu:68774	NA	NA	NA	c
NM_026929	69065	Chac1	mmu:69065	ko:K07232	NA	NA	c
NM_027770	71355	Col24a1	mmu:71355	ko:K19721	path:mmu04974	NA	c
NM_029614	76453	Prss23	mmu:76453	ko:K09627	NA	NA	c
NM_029838	77018	Col25a1	mmu:77018	NA	NA	NA	c
NM_030209	78892	Crispld2	mmu:78892	NA	NA	NA	c
NM_207205	78908	Igsf3	mmu:78908	ko:K06522	NA	NA	c
NM_031392	83669	Wdr6	mmu:83669	NA	NA	NA	c
NM_023061	84004	Mcam	mmu:84004	ko:K06534	NA	NA	c
NM_001199296	104112	Acly	mmu:104112	ko:K01648	path:mmu00020	NA	c
NM_177420	107272	Psat1	mmu:107272	ko:K00831	path:mmu00260	md:mmu_M00020	c
NM_173866	108682	Gpt2	mmu:108682	ko:K00814	path:mmu00220	NA	c
NM_009338	110460	Acat2	mmu:110460	ko:K00626	path:mmu00071	md:mmu_M00095	c
NM_028133	112407	Egln3	mmu:112407	ko:K09592	path:mmu04066	NA	c
NM_054056	114774	Pawr	mmu:114774	NA	NA	NA	c
NM_130449	140792	Colec12	mmu:140792	ko:K10062	path:mmu04145	NA	c
NM_130878	170677	Cdhr1	mmu:170677	ko:K16501	NA	NA	c
NM_138672	192187	Stab1	mmu:192187	ko:K19020	NA	NA	c
NM_175432	208213	Tmem132c	mmu:208213	ko:K17599	NA	NA	c
NM_001160018	208263	Tor1aip1	mmu:208263	NA	NA	NA	c
NM_145942	208715	Hmgcs1	mmu:208715	ko:K01641	path:mmu00072	md:mmu_M00095	c
NM_146015	216616	Efemp1	mmu:216616	ko:K18262	NA	NA	c
NM_001167983	217692	Sipa1l1	mmu:217692	ko:K17701	path:mmu04015	NA	c
NM_153789	218203	Mylip	mmu:218203	ko:K10637	NA	NA	c
NM_172589	218454	Lhfpl2	mmu:218454	NA	NA	NA	c
NM_175093	228775	Trib3	mmu:228775	ko:K19518	path:mmu04931	NA	c
NM_001162977	230971	Megf6	mmu:230971	NA	NA	NA	c
NM_175628	232345	A2m	mmu:232345	ko:K03910	path:mmu04610	NA	c
NM_001252623	234356	Csgalnact1	mmu:234356	ko:K00746	path:mmu00532	md:mmu_M00058	c
NM_178712	237175	Adgrg2	mmu:237175	ko:K08451	NA	NA	c
NM_001101475	240328	F830016B08Rik	mmu:240328	NA	NA	NA	c
NM_139307	246154	Vasn	mmu:246154	NA	NA	NA	c
NM_026514	260409	Cdc42ep3	mmu:260409	NA	NA	NA	c
NM_015764	268527	Greb1	mmu:268527	NA	NA	NA	c
NM_145360	319554	Idi1	mmu:319554	ko:K01823	path:mmu00900	md:mmu_M00095	c
NM_001037713	327959	Xaf1	mmu:327959	NA	NA	NA	c
NM_001001738	414801	Itprip	mmu:414801	NA	NA	NA	c
NM_007377	11302	Aatk	mmu:11302	ko:K17480	NA	NA	d
NM_009593	11307	Abcg1	mmu:11307	ko:K05679	path:mmu02010	NA	d
NM_001110239	11431	Acp1	mmu:11431	ko:K14394	path:mmu04520	NA	d
NM_013456	11474	Actn3	mmu:11474	ko:K05699	path:mmu04510	NA	d
NM_007396	11480	Acvr2a	mmu:11480	ko:K04670	path:mmu04060	md:mmu_M00679	d
NM_007398	11486	Ada	mmu:11486	ko:K01488	path:mmu00230	NA	d
NM_007399	11487	Adam10	mmu:11487	ko:K06704	path:mmu05010	NA	d
NM_001037722	11490	Adam15	mmu:11490	ko:K06836	NA	NA	d
NM_001098225	11496	Adam22	mmu:11496	ko:K16068	NA	NA	d
NM_007403	11501	Adam8	mmu:11501	ko:K06540	NA	NA	d
NM_001037723	11513	Adcy7	mmu:11513	ko:K08047	path:mmu00230	md:mmu_M00695	d
NM_009624	11515	Adcy9	mmu:11515	ko:K08049	path:mmu00230	md:mmu_M00695	d
NM_001243041	11534	Adk	mmu:11534	ko:K00856	path:mmu00230	NA	d
NM_001008533	11539	Adora1	mmu:11539	ko:K04265	path:mmu04022	NA	d
NM_013460	11550	Adra1d	mmu:11550	ko:K04137	path:mmu04020	NA	d
NM_007417	11551	Adra2a	mmu:11551	ko:K04138	path:mmu04022	NA	d
NM_007420	11555	Adrb2	mmu:11555	ko:K04142	path:mmu04020	NA	d
NM_009634	11564	Adsl	mmu:11564	ko:K01756	path:mmu00230	md:mmu_M00048	d
NM_007426	11601	Angpt2	mmu:11601	ko:K05466	path:mmu04014	NA	d
NM_009641	11602	Angpt4	mmu:11602	ko:K05467	path:mmu04014	NA	d
NM_021604	11603	Agrn	mmu:11603	ko:K06254	path:mmu04512	NA	d
NM_013463	11605	Gla	mmu:11605	ko:K01189	path:mmu00052	NA	d
NM_007428	11606	Agt	mmu:11606	ko:K09821	path:mmu04614	NA	d
NM_009642	11610	Agtrap	mmu:11610	NA	NA	NA	d
NM_009644	11624	Ahrr	mmu:11624	ko:K09094	NA	NA	d
NM_021515	11636	Ak1	mmu:11636	ko:K00939	path:mmu00230	md:mmu_M00049	d
NM_001042541	11640	Akap1	mmu:11640	ko:K16518	NA	NA	d
NM_007431	11647	Alpl	mmu:11647	ko:K01077	path:mmu00790	NA	d
NM_020559	11655	Alas1	mmu:11655	ko:K00643	path:mmu00260	NA	d
NM_009655	11658	Alcam	mmu:11658	ko:K06547	path:mmu04514	NA	d
NM_009656	11669	Aldh2	mmu:11669	ko:K00128	path:mmu00010	md:mmu_M00135	d
NM_007436	11670	Aldh3a1	mmu:11670	ko:K00129	path:mmu00010	NA	d
NM_009663	11690	Alox5ap	mmu:11690	ko:K20735	path:mmu04664	NA	d
NM_023040	11692	Gfer	mmu:11692	ko:K17783	NA	NA	d
NM_009665	11702	Amd1	mmu:11702	ko:K01611	path:mmu00270	md:mmu_M00034	d
NM_001276301	11717	Ampd3	mmu:11717	ko:K01490	path:mmu00230	NA	d
NM_007446	11722	Amy1	mmu:11722	ko:K01176	path:mmu00500	NA	d
NM_009671	11736	Ankfy1	mmu:11736	ko:K20129	NA	NA	d
NM_009672	11737	Anp32a	mmu:11737	ko:K18646	NA	NA	d
NM_007450	11739	Slc25a4	mmu:11739	ko:K05863	path:mmu04020	NA	d
NM_007451	11740	Slc25a5	mmu:11740	ko:K05863	path:mmu04020	NA	d
NM_013469	11744	Anxa11	mmu:11744	ko:K17095	NA	NA	d
NM_013471	11746	Anxa4	mmu:11746	ko:K17093	NA	NA	d
NM_013473	11752	Anxa8	mmu:11752	ko:K17096	NA	NA	d
NM_007452	11757	Prdx3	mmu:11757	ko:K20011	NA	NA	d
NM_009676	11761	Aox1	mmu:11761	ko:K00157	path:mmu00280	NA	d
NM_001243044	11764	Ap1b1	mmu:11764	ko:K12392	path:mmu04142	NA	d
NM_009677	11765	Ap1g1	mmu:11765	ko:K12391	path:mmu04142	NA	d
NM_007455	11766	Ap1g2	mmu:11766	ko:K12391	path:mmu04142	NA	d
NM_007457	11769	Ap1s1	mmu:11769	ko:K12394	path:mmu04142	NA	d
NM_021392	11781	Ap4m1	mmu:11781	ko:K12402	path:mmu04142	NA	d
NM_007461	11784	Apba2	mmu:11784	ko:K20055	NA	NA	d
NM_007463	11790	Speg	mmu:11790	ko:K08809	NA	NA	d
NM_009687	11792	Apex1	mmu:11792	ko:K10771	path:mmu03410	md:mmu_M00296	d
NM_009688	11798	Xiap	mmu:11798	ko:K04725	path:mmu01524	NA	d
NM_001012273	11799	Birc5	mmu:11799	ko:K08731	path:mmu01524	NA	d
NM_001102455	11804	Aplp2	mmu:11804	ko:K08117	NA	NA	d
NM_009696	11816	Apoe	mmu:11816	ko:K04524	path:mmu05010	NA	d
NM_001198823	11820	App	mmu:11820	ko:K04520	path:mmu04726	NA	d
NM_009700	11829	Aqp4	mmu:11829	ko:K09866	path:mmu04962	NA	d
NM_007475	11837	Rplp0	mmu:11837	ko:K02941	path:mmu03010	md:mmu_M00177	d
NM_001276684	11838	Arc	mmu:11838	ko:K15867	path:mmu05031	NA	d
NM_001130408	11840	Arf1	mmu:11840	ko:K07937	path:mmu04072	NA	d
NM_007481	11845	Arf6	mmu:11845	ko:K07941	path:mmu04014	NA	d
NM_007482	11846	Arg1	mmu:11846	ko:K01476	path:mmu00220	md:mmu_M00029	d
NM_016802	11848	Rhoa	mmu:11848	ko:K04513	path:mmu04014	NA	d
NM_007486	11857	Arhgdib	mmu:11857	ko:K12462	path:mmu04722	NA	d
NM_007487	11861	Arl4a	mmu:11861	ko:K07945	NA	NA	d
NM_007489	11865	Arntl	mmu:11865	ko:K02296	path:mmu04710	NA	d
NM_001284193	11876	Artn	mmu:11876	NA	NA	NA	d
NM_009712	11881	Arsb	mmu:11881	ko:K01135	path:mmu00531	md:mmu_M00076	d
NM_009713	11883	Arsa	mmu:11883	ko:K01134	path:mmu00600	NA	d
NM_001205204	11899	Astn1	mmu:11899	NA	NA	NA	d
NM_007498	11910	Atf3	mmu:11910	ko:K09032	path:mmu05166	NA	d
NM_009721	11931	Atp1b1	mmu:11931	ko:K01540	path:mmu04022	NA	d
NM_007502	11933	Atp1b3	mmu:11933	ko:K01540	path:mmu04022	NA	d
NM_001112738	11949	Atp5c1	mmu:11949	ko:K02136	path:mmu00190	md:mmu_M00158	d
NM_009725	11950	Atp5f1	mmu:11950	ko:K02127	path:mmu00190	md:mmu_M00158	d
NM_007506	11951	Atp5g1	mmu:11951	ko:K02128	path:mmu00190	md:mmu_M00158	d
NM_007508	11964	Atp6v1a	mmu:11964	ko:K02145	path:mmu00190	md:mmu_M00160	d
NM_007509	11966	Atp6v1b2	mmu:11966	ko:K02147	path:mmu00190	md:mmu_M00160	d
NM_016920	11975	Atp6v0a1	mmu:11975	ko:K02154	path:mmu00190	md:mmu_M00160	d
NM_001109757	11977	Atp7a	mmu:11977	ko:K17686	path:mmu01524	NA	d
NM_009727	11980	Atp8a1	mmu:11980	ko:K14802	NA	NA	d
NM_015731	11981	Atp9a	mmu:11981	ko:K01530	NA	NA	d
NM_009729	11984	Atp6v0c	mmu:11984	ko:K02155	path:mmu00190	md:mmu_M00160	d
NM_001077265	11991	Hnrnpd	mmu:11991	ko:K13044	NA	NA	d
NM_009734	12009	Cep131	mmu:12009	ko:K16540	NA	NA	d
NM_009735	12010	B2m	mmu:12010	ko:K08055	path:mmu04612	NA	d
NM_007520	12013	Bach1	mmu:12013	ko:K09042	NA	NA	d
NM_007527	12028	Bax	mmu:12028	ko:K02159	path:mmu01521	NA	d
NM_007531	12034	Phb2	mmu:12034	ko:K17081	NA	NA	d
NM_009738	12038	Bche	mmu:12038	ko:K01050	NA	NA	d
NM_009739	12041	Bckdk	mmu:12041	ko:K00905	NA	NA	d
NM_009740	12042	Bcl10	mmu:12042	ko:K07368	path:mmu04064	NA	d
NM_033601	12051	Bcl3	mmu:12051	ko:K09258	path:mmu04668	NA	d
NM_009750	12070	Ngfrap1	mmu:12070	ko:K12465	path:mmu04722	NA	d
NM_009751	12075	Bfsp1	mmu:12075	ko:K10378	NA	NA	d
NM_009752	12091	Glb1	mmu:12091	ko:K12309	path:mmu00052	md:mmu_M00079	d
NM_207680	12125	Bcl2l11	mmu:12125	ko:K16341	path:mmu01521	NA	d
NM_021272	12140	Fabp7	mmu:12140	ko:K08756	path:mmu03320	NA	d
NM_001042527	12144	Blm	mmu:12144	ko:K10901	path:mmu03440	md:mmu_M00295	d
NM_007553	12156	Bmp2	mmu:12156	ko:K04662	path:mmu04060	md:mmu_M00679	d
NM_007557	12162	Bmp7	mmu:12162	ko:K16621	path:mmu04060	md:mmu_M00679	d
NM_013481	12181	Bop1	mmu:12181	ko:K14824	NA	NA	d
NM_009763	12182	Bst1	mmu:12182	ko:K18152	path:mmu00760	NA	d
NM_001081001	12190	Brca2	mmu:12190	ko:K08775	path:mmu03440	NA	d
NM_009767	12212	Chic1	mmu:12212	NA	NA	NA	d
NM_009768	12215	Bsg	mmu:12215	ko:K06535	NA	NA	d
NM_007567	12217	Bsn	mmu:12217	NA	NA	NA	d
NM_009770	12228	Btg3	mmu:12228	ko:K14443	path:mmu03018	NA	d
NM_009772	12235	Bub1	mmu:12235	ko:K02178	path:mmu04110	NA	d
NM_009773	12236	Bub1b	mmu:12236	ko:K06637	path:mmu04110	NA	d
NM_009774	12237	Bub3	mmu:12237	ko:K02180	path:mmu04110	NA	d
NM_147778	12238	Commd3	mmu:12238	NA	NA	NA	d
NM_007574	12262	C1qc	mmu:12262	ko:K03988	path:mmu04610	NA	d
NM_007575	12265	Ciita	mmu:12265	ko:K08060	path:mmu04612	NA	d
NM_001173550	12273	C5ar1	mmu:12273	ko:K04010	path:mmu04080	NA	d
NM_001083616	12289	Cacna1d	mmu:12289	ko:K04851	path:mmu04010	NA	d
NM_009786	12301	Cacybp	mmu:12301	ko:K04507	path:mmu04310	NA	d
NM_009787	12304	Pdia4	mmu:12304	ko:K09582	path:mmu04141	NA	d
NM_007585	12306	Anxa2	mmu:12306	ko:K17092	NA	NA	d
NM_009790	12313	Calm1	mmu:12313	ko:K02183	path:mmu04014	NA	d
NM_007589	12314	Calm2	mmu:12314	ko:K02183	path:mmu04014	NA	d
NM_007591	12317	Calr	mmu:12317	ko:K08057	path:mmu04141	NA	d
NM_177407	12322	Camk2a	mmu:12322	ko:K04515	path:mmu04012	NA	d
NM_178597	12325	Camk2g	mmu:12325	ko:K04515	path:mmu04012	NA	d
NM_001042534	12332	Capg	mmu:12332	ko:K10368	NA	NA	d
NM_009800	12348	Car11	mmu:12348	NA	NA	NA	d
NM_007606	12350	Car3	mmu:12350	ko:K01672	path:mmu00910	NA	d
NM_009804	12359	Cat	mmu:12359	ko:K03781	path:mmu00380	NA	d
NM_007609	12363	Casp4	mmu:12363	ko:K12808	NA	NA	d
NM_001284409	12367	Casp3	mmu:12367	ko:K02187	path:mmu01524	md:mmu_M00685	d
NM_015733	12371	Casp9	mmu:12371	ko:K04399	path:mmu01524	md:mmu_M00685	d
NM_001243064	12389	Cav1	mmu:12389	ko:K06278	path:mmu04144	NA	d
NM_001111023	12394	Runx1	mmu:12394	ko:K08367	path:mmu05200	NA	d
NM_001111026	12395	Runx1t1	mmu:12395	ko:K10053	path:mmu05200	NA	d
NM_177289	12398	Cbfa2t3	mmu:12398	NA	NA	NA	d
NM_001285776	12406	Serpinh1	mmu:12406	ko:K09501	NA	NA	d
NM_007624	12417	Cbx3	mmu:12417	ko:K11586	NA	NA	d
NM_009828	12428	Ccna2	mmu:12428	ko:K06627	path:mmu04110	md:mmu_M00693	d
NM_007630	12442	Ccnb2	mmu:12442	ko:K05868	path:mmu04068	md:mmu_M00693	d
NM_007633	12447	Ccne1	mmu:12447	ko:K06626	path:mmu04110	md:mmu_M00692	d
NM_001037134	12448	Ccne2	mmu:12448	ko:K06626	path:mmu04110	md:mmu_M00692	d
NM_007634	12449	Ccnf	mmu:12449	ko:K10289	NA	NA	d
NM_009837	12464	Cct4	mmu:12464	ko:K09496	NA	NA	d
NM_007639	12479	Cd1d1	mmu:12479	ko:K06448	path:mmu04640	NA	d
NM_001043317	12483	Cd22	mmu:12483	ko:K06467	path:mmu04514	NA	d
NM_009846	12484	Cd24a	mmu:12484	ko:K06469	path:mmu04640	NA	d
NM_009847	12488	Cd2ap	mmu:12488	ko:K13738	path:mmu05100	NA	d
NM_001111058	12489	Cd33	mmu:12489	ko:K06473	path:mmu04640	NA	d
NM_009848	12495	Entpd1	mmu:12495	ko:K01510	path:mmu00230	NA	d
NM_001113393	12503	Cd247	mmu:12503	ko:K06453	path:mmu04650	NA	d
NM_007651	12508	Cd53	mmu:12508	ko:K06489	NA	NA	d
NM_001110320	12517	Cd72	mmu:12517	ko:K06504	path:mmu04662	NA	d
NM_009856	12522	Cd83	mmu:12522	ko:K06510	NA	NA	d
NM_013489	12523	Cd84	mmu:12523	ko:K06511	NA	NA	d
NM_023117	12531	Cdc25b	mmu:12531	ko:K05866	path:mmu04010	md:mmu_M00691	d
NM_009860	12532	Cdc25c	mmu:12532	ko:K05867	path:mmu04110	md:mmu_M00691	d
NM_007659	12534	Cdk1	mmu:12534	ko:K02087	path:mmu04110	md:mmu_M00693	d
NM_001271566	12545	Cdc7	mmu:12545	ko:K02214	path:mmu04110	NA	d
NM_020260	12549	Arhgap31	mmu:12549	ko:K20646	NA	NA	d
NM_009867	12561	Cdh4	mmu:12561	ko:K06797	path:mmu04514	NA	d
NM_007666	12563	Cdh6	mmu:12563	ko:K06798	NA	NA	d
NM_007667	12564	Cdh8	mmu:12564	ko:K06800	NA	NA	d
NM_183417	12566	Cdk2	mmu:12566	ko:K02206	path:mmu04068	md:mmu_M00692	d
NM_009870	12567	Cdk4	mmu:12567	ko:K02089	path:mmu01522	md:mmu_M00692	d
NM_009871	12569	Cdk5r1	mmu:12569	ko:K11716	path:mmu05010	NA	d
NM_009877	12578	Cdkn2a	mmu:12578	ko:K06621	path:mmu01522	NA	d
NM_009878	12581	Cdkn2d	mmu:12581	ko:K06623	path:mmu04068	NA	d
NM_001123386	12593	Cdyl	mmu:12593	ko:K00653	NA	NA	d
NM_009883	12608	Cebpb	mmu:12608	ko:K10048	path:mmu04668	NA	d
NM_009886	12614	Celsr1	mmu:12614	ko:K04600	NA	NA	d
NM_007681	12615	Cenpa	mmu:12615	ko:K11495	NA	NA	d
NM_007684	12626	Cetn3	mmu:12626	ko:K16466	NA	NA	d
NM_207653	12633	Cflar	mmu:12633	ko:K04724	path:mmu04064	NA	d
NM_009890	12642	Ch25h	mmu:12642	ko:K10223	path:mmu00120	NA	d
NM_007691	12649	Chek1	mmu:12649	ko:K02216	path:mmu04110	md:mmu_M00691	d
NM_009898	12721	Coro1a	mmu:12721	ko:K13882	path:mmu04145	NA	d
NM_009900	12724	Clcn2	mmu:12724	ko:K05011	path:mmu04978	NA	d
NM_023671	12729	Clns1a	mmu:12729	ko:K05019	path:mmu03013	NA	d
NM_001042634	12747	Clk1	mmu:12747	ko:K08823	path:mmu05134	NA	d
NM_007714	12750	Clk4	mmu:12750	ko:K08823	NA	NA	d
NM_009906	12751	Tpp1	mmu:12751	ko:K01279	path:mmu04142	NA	d
NM_001146311	12752	Cln3	mmu:12752	ko:K12389	path:mmu04142	NA	d
NM_001080385	12757	Clta	mmu:12757	ko:K04644	path:mmu04142	NA	d
NM_009911	12767	Cxcr4	mmu:12767	ko:K04189	path:mmu04060	NA	d
NM_013493	12785	Cnbp	mmu:12785	ko:K09250	NA	NA	d
NM_009919	12793	Cnih1	mmu:12793	ko:K20368	NA	NA	d
NM_009920	12794	Cnih2	mmu:12794	ko:K20368	NA	NA	d
NM_009923	12799	Cnp	mmu:12799	ko:K01121	NA	NA	d
NM_009924	12802	Cnr2	mmu:12802	ko:K04278	path:mmu04080	NA	d
NM_016673	12804	Cntfr	mmu:12804	ko:K05059	path:mmu04060	NA	d
NM_001159647	12805	Cntn1	mmu:12805	ko:K06759	path:mmu04514	NA	d
NM_001109991	12822	Col18a1	mmu:12822	ko:K06823	path:mmu04974	NA	d
NM_031163	12824	Col2a1	mmu:12824	ko:K19719	path:mmu04151	NA	d
NM_001163155	12830	Col4a5	mmu:12830	ko:K06237	path:mmu04151	NA	d
NM_001243008	12835	Col6a3	mmu:12835	ko:K06238	path:mmu04151	NA	d
NM_007739	12837	Col8a1	mmu:12837	NA	NA	NA	d
NM_007742	12842	Col1a1	mmu:12842	ko:K06236	path:mmu04151	NA	d
NM_007747	12858	Cox5a	mmu:12858	ko:K02264	path:mmu00190	md:mmu_M00154	d
NM_007748	12861	Cox6a1	mmu:12861	ko:K02266	path:mmu00190	md:mmu_M00154	d
NM_009943	12862	Cox6a2	mmu:12862	ko:K02266	path:mmu00190	md:mmu_M00154	d
NM_007749	12867	Cox7c	mmu:12867	ko:K02272	path:mmu00190	md:mmu_M00154	d
NM_007750	12868	Cox8a	mmu:12868	ko:K02273	path:mmu00190	md:mmu_M00154	d
NM_007757	12892	Cpox	mmu:12892	ko:K00228	path:mmu00860	NA	d
NM_013495	12894	Cpt1a	mmu:12894	ko:K08765	path:mmu00071	NA	d
NM_009949	12896	Cpt2	mmu:12896	ko:K08766	path:mmu00071	NA	d
NM_013496	12903	Crabp1	mmu:12903	ko:K17337	NA	NA	d
NM_007760	12908	Crat	mmu:12908	ko:K00624	path:mmu04146	NA	d
NM_007761	12909	Crcp	mmu:12909	NA	NA	NA	d
NM_007781	12984	Csf2rb2	mmu:12984	ko:K04738	path:mmu04060	NA	d
NM_007782	12986	Csf3r	mmu:12986	ko:K05061	path:mmu04060	NA	d
NM_007789	13004	Ncan	mmu:13004	ko:K06794	NA	NA	d
NM_007790	13006	Smc3	mmu:13006	ko:K06669	path:mmu04110	NA	d
NM_007792	13008	Csrp2	mmu:13008	ko:K09377	NA	NA	d
NM_007793	13014	Cstb	mmu:13014	ko:K13907	NA	NA	d
NM_009980	13017	Ctbp2	mmu:13017	ko:K04496	path:mmu04310	NA	d
NM_001145799	13024	Ctla2a	mmu:13024	NA	NA	NA	d
NM_001145801	13025	Ctla2b	mmu:13025	NA	NA	NA	d
NM_007798	13030	Ctsb	mmu:13030	ko:K01363	path:mmu04142	NA	d
NM_009982	13032	Ctsc	mmu:13032	ko:K01275	path:mmu04142	NA	d
NM_009983	13033	Ctsd	mmu:13033	ko:K01379	path:mmu04071	NA	d
NM_007801	13036	Ctsh	mmu:13036	ko:K01366	path:mmu04142	NA	d
NM_007804	13048	Cux2	mmu:13048	ko:K09313	NA	NA	d
NM_001025192	13052	Cxadr	mmu:13052	ko:K06788	path:mmu05416	NA	d
NM_007805	13056	Cyb561	mmu:13056	ko:K08360	NA	NA	d
NM_007806	13057	Cyba	mmu:13057	ko:K08009	path:mmu04145	NA	d
NM_010010	13116	Cyp46a1	mmu:13116	ko:K07440	path:mmu00120	NA	d
NM_177259	13131	Dab1	mmu:13131	ko:K20054	NA	NA	d
NM_001190473	13144	Dapk3	mmu:13144	ko:K08803	path:mmu05200	NA	d
NM_007830	13167	Dbi	mmu:13167	ko:K08762	path:mmu03320	NA	d
NM_010025	13193	Dcx	mmu:13193	ko:K16579	NA	NA	d
NM_007837	13198	Ddit3	mmu:13198	ko:K04452	path:mmu04010	NA	d
NM_001110826	13209	Ddx6	mmu:13209	ko:K12614	path:mmu03018	md:mmu_M00395	d
NM_007855	13345	Twist2	mmu:13345	ko:K09069	path:mmu05205	NA	d
NM_007856	13360	Dhcr7	mmu:13360	ko:K00213	path:mmu00100	md:mmu_M00101	d
NM_010049	13361	Dhfr	mmu:13361	ko:K00287	path:mmu00670	NA	d
NM_007858	13367	Diaph1	mmu:13367	ko:K05740	path:mmu04510	NA	d
NM_010053	13390	Dlx1	mmu:13390	ko:K09314	NA	NA	d
NM_032418	13400	Dmpk	mmu:13400	ko:K08788	NA	NA	d
NM_016779	13406	Dmp1	mmu:13406	NA	NA	NA	d
NM_010062	13423	Dnase2a	mmu:13423	ko:K01158	path:mmu04142	NA	d
NM_010066	13433	Dnmt1	mmu:13433	ko:K00558	path:mmu00270	md:mmu_M00035	d
NM_001271753	13435	Dnmt3a	mmu:13435	ko:K17398	path:mmu00270	md:mmu_M00035	d
NM_016878	13437	Dnpep	mmu:13437	ko:K01267	NA	NA	d
NM_013812	13445	Cdk2ap1	mmu:13445	NA	NA	NA	d
NM_007873	13447	Doc2b	mmu:13447	ko:K19917	NA	NA	d
NM_007879	13494	Drg1	mmu:13494	NA	NA	NA	d
NM_007880	13496	Arid3a	mmu:13496	NA	NA	NA	d
NM_007883	13511	Dsg2	mmu:13511	ko:K07597	path:mmu05412	NA	d
NM_001113415	13593	Ebf3	mmu:13593	ko:K09103	NA	NA	d
NM_007900	13605	Ect2	mmu:13605	ko:K20704	NA	NA	d
NM_010099	13607	Eda	mmu:13607	ko:K05480	path:mmu04060	NA	d
NM_010100	13608	Edar	mmu:13608	ko:K05162	path:mmu04060	NA	d
NM_001037987	13612	Edil3	mmu:13612	NA	NA	NA	d
NM_007903	13616	Edn3	mmu:13616	ko:K05227	NA	NA	d
NM_001136061	13618	Ednrb	mmu:13618	ko:K04198	path:mmu04020	NA	d
NM_010106	13627	Eef1a1	mmu:13627	ko:K03231	path:mmu03013	NA	d
NM_010110	13641	Efnb1	mmu:13641	ko:K05463	path:mmu04360	NA	d
NM_007913	13653	Egr1	mmu:13653	ko:K09203	path:mmu04933	NA	d
NM_010118	13654	Egr2	mmu:13654	ko:K12496	path:mmu05161	NA	d
NM_018781	13655	Egr3	mmu:13655	ko:K12497	path:mmu05161	NA	d
NM_144958	13681	Eif4a1	mmu:13681	ko:K03257	path:mmu03013	md:mmu_M00428	d
NM_001123038	13682	Eif4a2	mmu:13682	ko:K03257	path:mmu03013	md:mmu_M00428	d
NM_007917	13684	Eif4e	mmu:13684	ko:K03259	path:mmu01521	md:mmu_M00428	d
NM_007927	13726	Emd	mmu:13726	ko:K12569	path:mmu05410	NA	d
NM_010128	13730	Emp1	mmu:13730	NA	NA	NA	d
NM_007930	13803	Enc1	mmu:13803	ko:K10462	NA	NA	d
NM_013509	13807	Eno2	mmu:13807	ko:K01689	path:mmu00010	md:mmu_M00001	d
NM_001003815	13821	Epb41l1	mmu:13821	ko:K06107	path:mmu04530	NA	d
NM_013515	13830	Stom	mmu:13830	ko:K17286	NA	NA	d
NM_027497	13831	Epc1	mmu:13831	ko:K11322	NA	NA	d
NM_007937	13839	Epha5	mmu:13839	ko:K05106	path:mmu04360	NA	d
NM_010142	13844	Ephb2	mmu:13844	ko:K05111	path:mmu04360	NA	d
NM_010145	13849	Ephx1	mmu:13849	ko:K01253	path:mmu00980	NA	d
NM_010155	13875	Erf	mmu:13875	ko:K09434	NA	NA	d
NM_053072	13998	Fgd6	mmu:13998	ko:K05724	NA	NA	d
NM_001110231	14007	Celf2	mmu:14007	ko:K13207	NA	NA	d
NM_007960	14009	Etv1	mmu:14009	ko:K09431	path:mmu05202	NA	d
NM_001033711	14017	Evi2a	mmu:14017	NA	NA	NA	d
NM_010162	14042	Ext1	mmu:14042	ko:K02366	path:mmu00534	md:mmu_M00059	d
NM_007970	14055	Ezh1	mmu:14055	ko:K17451	path:mmu00310	NA	d
NM_001146689	14056	Ezh2	mmu:14056	ko:K11430	path:mmu00310	NA	d
NM_007981	14081	Acsl1	mmu:14081	ko:K01897	path:mmu00061	md:mmu_M00086	d
NM_010176	14085	Fah	mmu:14085	ko:K01555	path:mmu00350	md:mmu_M00044	d
NM_007984	14086	Fscn1	mmu:14086	ko:K17455	NA	NA	d
NM_016925	14087	Fanca	mmu:14087	ko:K10888	path:mmu03460	md:mmu_M00413	d
NM_007986	14089	Fap	mmu:14089	ko:K08674	NA	NA	d
NM_007988	14104	Fasn	mmu:14104	ko:K00665	path:mmu00061	md:mmu_M00082	d
NM_001080387	14105	Srsf10	mmu:14105	ko:K12900	path:mmu03040	NA	d
NM_001081286	14107	Fat1	mmu:14107	ko:K16506	NA	NA	d
NM_010181	14119	Fbn2	mmu:14119	NA	NA	NA	d
NM_010183	14123	Fbrs	mmu:14123	NA	NA	NA	d
NM_010186	14129	Fcgr1	mmu:14129	ko:K06498	path:mmu04145	NA	d
NM_010188	14131	Fcgr3	mmu:14131	ko:K16824	path:mmu04145	NA	d
NM_001037997	14158	Fer	mmu:14158	ko:K08889	path:mmu04520	NA	d
NM_008005	14172	Fgf18	mmu:14172	ko:K04358	path:mmu04010	NA	d
NM_013518	14180	Fgf9	mmu:14180	ko:K04358	path:mmu04010	NA	d
NM_010206	14182	Fgfr1	mmu:14182	ko:K04362	path:mmu04010	NA	d
[truncated: 2,861 more rows]
